# Supplementary material for: Reduced alcohol preference and intake after fecal transplant in patients with alcohol use disorder is transmissible to germ-free mice
Source: Nat Commun. 2022 Oct 19;13:6198. doi: 10.1038/s41467-022-34054-6 (PMC9581985; doi:10.1038/s41467-022-34054-6)
Supplement: Supplementary file 3 — Supplementary Data 1 [file 41467_2022_34054_MOESM3_ESM.xlsx]

## Sheet: Sheet2
Intestine DEGs at FDR <0.2
Gene Symbol	Fold Change (pre v. post)	p value	adjusted p value
H2-DMb1	-3.48517	8.39666e-19	1.15513e-14
H2-Aa	-3.37989	6.35649e-16	4.37231e-12
H2-Eb1	-2.34035	1.8814e-15	8.62746e-12
H2-DMa	-2.10561	1.58714e-11	5.45857e-08
Cd74	-2.83517	7.07902e-11	1.94772e-07
H2-Ab1	-2.65313	1.85755e-10	4.25904e-07
Rab19	-1.78166	1.5096e-07	0.000296679
Atxn7l3b	-1.26725	3.43135e-07	0.000590063
Igkv2-112	6.8085	5.5133e-07	0.000842739
Tle2	1.99002	7.59165e-07	0.00104438
Dmp1	3.00894	2.11986e-06	0.00265117
Igkv1-135	11.3091	2.95003e-06	0.00338197
Casp1	-1.26957	3.81678e-06	0.00403904
2310001H17Rik	-1.40459	5.36151e-06	0.00478926
Carmil3	2.50224	5.11588e-06	0.00478926
Exoc3l2	1.60517	5.91826e-06	0.00478926
Gm15912	-2.30137	5.78244e-06	0.00478926
Spns3	-2.10304	6.63866e-06	0.00507378
Blvrb	-1.34705	7.64792e-06	0.0055375
Fkbp5	2.06202	1.03663e-05	0.00679095
Mapkbp1	-1.57289	9.98497e-06	0.00679095
Grin2a	-2.02745	1.22185e-05	0.00700374
Igkv6-13	11.5139	1.18269e-05	0.00700374
Vwa5a	-1.33079	1.1572e-05	0.00700374
Susd2	-1.34409	1.38161e-05	0.00760274
Cyp26b1	2.31257	1.55339e-05	0.0081912
Misp3	-1.786	1.71365e-05	0.0081912
Plekhn1	-1.48636	1.69662e-05	0.0081912
Tm4sf4	1.77644	1.72672e-05	0.0081912
Slc25a15	-1.41761	2.00441e-05	0.00919154
Afap1l1	1.71554	2.92441e-05	0.0129778
Sstr1	1.95169	3.11447e-05	0.0133893
Igkv4-57	4.62942	5.28818e-05	0.0215026
Mt2	-3.62981	5.3143e-05	0.0215026
Amn	-1.61206	5.69516e-05	0.0217634
Tpte	-1.89109	5.63956e-05	0.0217634
Capn9	-1.31836	6.43704e-05	0.0227454
Ighv1-54	30.8877	6.49965e-05	0.0227454
Ighv7-4	11.2055	6.3059e-05	0.0227454
Naip5	-1.55813	6.61348e-05	0.0227454
Eng	1.68946	7.52573e-05	0.0242051
Kbtbd11	-1.36437	7.74169e-05	0.0242051
Spry3	-1.39884	7.72143e-05	0.0242051
Tppp	-1.67892	7.38176e-05	0.0242051
Aqp1	-1.2928	7.96877e-05	0.0243614
Xpnpep1	-1.34113	8.55693e-05	0.0255908
C1qtnf12	-1.43945	8.99879e-05	0.0263397
Nrg1	1.86391	9.53153e-05	0.0273178
Fcgbp	-1.36167	0.000102745	0.0288461
Rfx1	-1.2319	0.000105821	0.0291156
Arl6ip1	-1.28587	0.000113103	0.0300934
Pappa	2.65074	0.00011375	0.0300934
Aoc1	-1.49664	0.000123951	0.030963
Ctsf	-1.63493	0.000119829	0.030963
Ifi47	-1.79912	0.000128291	0.030963
Ighv7-3	4.50277	0.0001263	0.030963
Ptgs1	1.34033	0.000122564	0.030963
Pcsk6	1.64743	0.000131857	0.0312752
Slc35f4	-1.91906	0.000146815	0.0342328
Stard5	1.64441	0.000150691	0.0345509
Atg16l1	-1.20767	0.000158273	0.0351817
Gm51960	-1.58479	0.000163671	0.0351817
Prr15l	-1.51099	0.000162453	0.0351817
Tap1	-1.70972	0.000162311	0.0351817
Gpx3	1.48865	0.000193759	0.0403871
Klf9	1.43692	0.000193185	0.0403871
Mansc1	1.55498	0.00019978	0.0408782
Snx6	-1.23573	0.000202058	0.0408782
Gng12	-1.19771	0.000215091	0.0416763
Mrpl15	-1.21659	0.000212499	0.0416763
Rfk	-1.35325	0.000212515	0.0416763
Lrrc32	1.90322	0.000226643	0.0433046
Apol10a	-1.70779	0.000254054	0.0436877
Creb3l4	1.35838	0.00024158	0.0436877
Ctnnbip1	-1.28537	0.000251349	0.0436877
Fam118a	-1.49374	0.000239271	0.0436877
Igkv17-127	2.93495	0.000250603	0.0436877
Nudt4	-1.63503	0.000239686	0.0436877
Pdgfra	1.5451	0.000233649	0.0436877
Phc2	-1.17957	0.00024925	0.0436877
Ankib1	-1.26295	0.000262662	0.0438576
Panx1	-1.41042	0.000264606	0.0438576
Tep1	-1.26132	0.000264373	0.0438576
Ipo4	1.49541	0.000269413	0.0441228
Tm4sf1	1.59176	0.000272881	0.044165
Leprotl1	-1.26998	0.00030317	0.0484967
Lgalsl	-1.25838	0.000317055	0.0501348
Adgrf5	1.48471	0.000335873	0.0513488
Tff3	-1.25947	0.000339663	0.0513488
Tppp3	-1.48914	0.000332767	0.0513488
Zfp182	-1.3068	0.000338077	0.0513488
Blvra	-1.27326	0.000359584	0.0537695
Armcx1	1.79798	0.000366575	0.0542255
Cfh	1.61796	0.000378189	0.0553483
Fgd5	1.73213	0.000399117	0.0566046
Ppp1r13l	1.4686	0.000396072	0.0566046
Usf1	-1.2664	0.000394153	0.0566046
Mad1l1	1.45164	0.000423356	0.059121
Slc9a6	-1.24745	0.000425454	0.059121
Gm33641	-1.78828	0.000429974	0.0591515
Zfr2	-1.47097	0.000447834	0.0609985
Med30	-1.23719	0.000476633	0.0642848
Ihh	-1.30281	0.000486091	0.0649238
Igkv2-137	9.12189	0.000495273	0.0655142
Perm1	-1.40234	0.000513869	0.065747
Plppr3	1.40893	0.00051615	0.065747
Smad6	-1.47021	0.000506993	0.065747
Zfp33b	-1.37466	0.000502321	0.065747
Carm1	1.33826	0.00052639	0.0658323
Cxcl14	1.41043	0.000524549	0.0658323
Cmpk2	-1.48108	0.000552962	0.0664729
Csnk2a1	-1.34951	0.000561938	0.0664729
Ido1	-1.63514	0.000559054	0.0664729
Pak6	3.36332	0.000543012	0.0664729
Pdss1	1.25662	0.000570168	0.0664729
Pirt	2.32298	0.000569164	0.0664729
Rab17	-1.38496	0.000562122	0.0664729
Slc9a3r2	1.65191	0.000537906	0.0664729
Misp	-1.42097	0.000575094	0.0664838
Cd82	-1.48278	0.000595677	0.0682894
AW112010	-1.39627	0.000627901	0.0683547
BC021767	-2.09968	0.000631531	0.0683547
Dnpep	-1.4473	0.000650903	0.0683547
Dpysl2	-1.32577	0.000650046	0.0683547
Ighv8-12	3.14914	0.000612637	0.0683547
Nme2	1.20931	0.000644739	0.0683547
Nr0b2	2.06016	0.000607613	0.0683547
Parp12	-1.35818	0.000643027	0.0683547
Slc9a5	1.62105	0.000602671	0.0683547
Srpx2	1.67132	0.000634223	0.0683547
Tmem176a	1.3171	0.000639941	0.0683547
Akt1	1.25622	0.000688531	0.0702737
Ifitm1	1.71483	0.000682587	0.0702737
Pls1	-1.30026	0.000693091	0.0702737
Ptprn	1.66978	0.000694718	0.0702737
Tcim	-1.73679	0.000688657	0.0702737
C87436	1.31283	0.000702727	0.0705651
Irf6	-1.2571	0.000735215	0.0732925
Abtb1	-1.43363	0.000766945	0.0759055
9130401M01Rik	1.53194	0.00079203	0.0766135
Gbp8	-1.58802	0.000791093	0.0766135
H2-K2	-1.64345	0.000796375	0.0766135
Prdm1	-1.62402	0.000787593	0.0766135
Ccdc157	1.54616	0.000851304	0.0796693
Ighv10-1	4.20638	0.000836343	0.0796693
Lmbr1l	-1.38259	0.000841072	0.0796693
Nxnl2	-2.11436	0.000845624	0.0796693
Cndp2	-1.37599	0.00086837	0.079868
Hepacam2	-1.21942	0.000861264	0.079868
Stc1	2.562	0.000870844	0.079868
Prkra	-1.28353	0.000884473	0.0800507
Slc52a2	-1.50786	0.00087992	0.0800507
Mtf1	-1.27462	0.000891022	0.0801163
Plbd1	-1.37686	0.000904186	0.080772
Cdx2	-1.41155	0.000923311	0.0813283
Chfr	-1.25145	0.000917172	0.0813283
Prss30	-1.61386	0.000934693	0.0813283
Reps2	-1.44365	0.000936607	0.0813283
Tmem119	1.54336	0.000939973	0.0813283
Ssh1	1.45761	0.00095456	0.0820743
Amotl1	1.80081	0.00100208	0.0839831
Bloc1s5	-1.28314	0.000986492	0.0839831
Itgb7	-1.41605	0.00101824	0.0839831
Mb21d2	-1.40092	0.00101949	0.0839831
Ndrg2	1.36184	0.00101518	0.0839831
Pgap1	1.30449	0.000993936	0.0839831
Stxbp4	1.59627	0.00100427	0.0839831
Ednrb	1.45943	0.00103685	0.0846104
Hspa12a	-1.63946	0.00104556	0.0846104
Phf12	1.18294	0.00104184	0.0846104
Cep78	1.72878	0.00108866	0.0865708
Ighv1-53	4.03809	0.00108395	0.0865708
Sorcs2	1.85218	0.00108807	0.0865708
Plpp3	1.56006	0.00109524	0.0865932
Cd247	-2.21844	0.00111927	0.0875171
Mfsd2b	-1.59714	0.00111965	0.0875171
Dhx37	1.39058	0.00113399	0.0876421
Ripor1	1.64369	0.0011295	0.0876421
Pnp2	-1.5427	0.00114892	0.0877262
Ralgds	-1.22489	0.00114847	0.0877262
Zg16	-1.49582	0.00115421	0.0877262
Gm27572	-1.89167	0.00117283	0.0886515
Abca2	1.48881	0.00120428	0.0895529
Atxn2	1.18956	0.00119131	0.0895529
Eola1	-1.23059	0.00120284	0.0895529
Gli1	1.82781	0.00122283	0.0899594
Pcna	1.18789	0.00121709	0.0899594
Lclat1	-1.13965	0.00123061	0.0900508
Camta1	1.33844	0.00125921	0.0905758
Plvap	1.62858	0.00124722	0.0905758
S100g	-2.49806	0.00126412	0.0905758
Tra2a	-1.15875	0.00126329	0.0905758
Erbb2	-1.20546	0.0012979	0.0906353
Igfbp7	1.61034	0.00129616	0.0906353
Igkv4-57-1	5.59731	0.00127603	0.0906353
Insm1	1.66129	0.00128916	0.0906353
Zfp710	-1.2187	0.00128167	0.0906353
4930579G18Rik	1.67065	0.0013341	0.0926927
Exoc4	1.24303	0.00134836	0.093213
Arrb1	-1.23519	0.00136278	0.0932722
Gstm2	2.14417	0.00135759	0.0932722
Casp4	-1.56985	0.00141889	0.0952123
Ctdsp1	-1.30284	0.00142573	0.0952123
Gm31560	-1.72296	0.00142278	0.0952123
Oplah	-1.27986	0.00140699	0.0952123
Slc34a3	-1.60261	0.00140485	0.0952123
Aspa	-1.49559	0.00149869	0.0959261
C2	-1.62983	0.00152211	0.0959261
Ccni	-1.28771	0.00154441	0.0959261
Cftr	1.2024	0.00144489	0.0959261
Glrx2	-1.22437	0.00149261	0.0959261
Gm30668	-1.88444	0.00147234	0.0959261
Jrkl	-1.34975	0.00147983	0.0959261
Kansl1	1.21878	0.00154096	0.0959261
Prrg4	2.17409	0.00152889	0.0959261
Rab40c	-1.2906	0.00154746	0.0959261
Rad23a	1.20834	0.00145341	0.0959261
Resp18	1.60085	0.0014753	0.0959261
Svip	-1.21814	0.00154798	0.0959261
Tenm3	1.73428	0.00151464	0.0959261
Tmlhe	-1.26021	0.00151241	0.0959261
Upp1	-1.596	0.00154527	0.0959261
Ctr9	-1.22626	0.00155565	0.0959276
Meis2	1.59092	0.00157525	0.0959276
Pitpnm1	-1.23175	0.00156932	0.0959276
Tapbpl	-1.27842	0.0015759	0.0959276
Fam78a	-1.30207	0.00158523	0.0960706
Gpbp1	-1.17008	0.00159409	0.0961836
Calm2	-1.22476	0.00163519	0.0982325
Cry2	-1.34524	0.00170965	0.0996597
Entpd1	1.55737	0.00170397	0.0996597
Ikbke	-1.34098	0.00168203	0.0996597
Kdr	1.43587	0.00169977	0.0996597
Lama2	2.38037	0.00169228	0.0996597
Plxnd1	1.49606	0.00169684	0.0996597
Vav3	1.90147	0.00168386	0.0996597
Ciart	2.45581	0.00172506	0.0997127
Gm5431	-1.93958	0.00172373	0.0997127
Atp10a	2.42974	0.00175319	0.100494
Gm20467	1.87891	0.00174995	0.100494
Ephx1	2.20322	0.00177094	0.100673
Ercc1	1.36319	0.00176821	0.100673
Dph1	1.91828	0.00178692	0.100934
Stim1	1.27237	0.00179021	0.100934
Lysmd1	-1.57709	0.00180563	0.101388
Clec2h	-1.57778	0.00181346	0.101414
AA986860	-1.35811	0.00182912	0.101875
Chdh	-1.22707	0.00185296	0.102787
Gusb	1.45455	0.00186274	0.102914
Fbxl6	-1.33039	0.0018836	0.103651
Dpep1	-1.54826	0.00189947	0.103694
Ppp1r37	-1.2237	0.00189249	0.103694
Spindoc	-1.24043	0.00196217	0.106694
Gbp6	-2.08509	0.00198833	0.107691
Qars	-1.2779	0.00203485	0.109778
C9orf72	-1.26245	0.00204533	0.109833
Cd6	-2.00351	0.00212843	0.109833
Cdt1	1.32861	0.00205356	0.109833
Chmp2b	-1.34896	0.00213514	0.109833
Cops3	1.15281	0.00212112	0.109833
Igkc	1.36543	0.00213965	0.109833
Myh14	-1.21708	0.00212802	0.109833
Nid1	1.47861	0.00207778	0.109833
Npc1	-1.2626	0.00213776	0.109833
Pfkfb3	2.48118	0.00211374	0.109833
Slc11a1	1.53872	0.00209416	0.109833
Tcf4	1.18353	0.00211621	0.109833
Usp37	-1.46118	0.00209825	0.109833
Idh3b	1.15065	0.00217186	0.111072
Rapgefl1	-1.27875	0.00219903	0.112045
Dchs1	1.82987	0.00222927	0.113167
Arglu1	1.22951	0.00224006	0.113296
Gnao1	1.46918	0.00228692	0.114516
Muc2	-1.36802	0.00228915	0.114516
Tstd3	-1.44511	0.00228029	0.114516
Itga9	1.5679	0.00232973	0.115705
Mfsd4b4	1.41136	0.00232668	0.115705
Col18a1	1.52375	0.00235342	0.11646
Piezo1	1.85529	0.00240244	0.11846
Bcas1	-1.49247	0.00245218	0.1187
Brd9	-1.33539	0.00244168	0.1187
Igkv8-28	3.95505	0.00248182	0.1187
Pex6	-1.25998	0.00242139	0.1187
Psmb9	-1.50098	0.00244874	0.1187
Spag5	1.8104	0.00244504	0.1187
Tmem176b	1.31177	0.00248497	0.1187
Xk	-1.35007	0.00247211	0.1187
Zfp385b	-1.42656	0.00247177	0.1187
Adck5	-1.56564	0.00257012	0.119057
Aldh9a1	-1.23713	0.00257411	0.119057
Ctf1	1.94387	0.00265666	0.119057
Fam207a	-1.23013	0.0025485	0.119057
Ggt6	-1.32437	0.00253629	0.119057
Grrp1	2.00654	0.0025626	0.119057
Igsf9	-1.2684	0.00264639	0.119057
Itga11	1.97288	0.00262523	0.119057
Itpk1	-1.38443	0.00255873	0.119057
Kremen1	1.29923	0.00261335	0.119057
Lrrc57	-1.3501	0.00260645	0.119057
Mier3	-1.32907	0.00265686	0.119057
Ptpru	1.63057	0.00252443	0.119057
Rasgrp4	-1.35901	0.00263867	0.119057
Rfx6	1.86177	0.00263358	0.119057
Slamf8	1.61024	0.00263154	0.119057
Tnfsf15	1.48889	0.0025233	0.119057
Wwc2	1.5011	0.00257967	0.119057
Ydjc	-1.27675	0.00263364	0.119057
Mt1	-1.93449	0.00266658	0.119104
Nlrp1b	-1.26555	0.00271635	0.120545
Rnf187	-1.18881	0.0027076	0.120545
Lmcd1	2.00768	0.00273181	0.120841
Clpb	1.35213	0.00276135	0.121756
Ptdss1	-1.41441	0.00279386	0.122796
Slc33a1	-1.20341	0.00280875	0.123057
Dbnl	-1.12531	0.00282309	0.123293
Dmbt1	1.78599	0.00283759	0.123534
Ebpl	-1.55633	0.00287725	0.124866
Glg1	-1.11234	0.0029046	0.125353
Il17rc	-1.44436	0.00290671	0.125353
Chst15	1.57862	0.00294228	0.126491
Kctd20	-1.18007	0.00296271	0.126972
Slc44a1	-1.15864	0.00300846	0.128532
Canx	-1.19056	0.00302419	0.128804
P3h3	1.64463	0.00304464	0.129275
Cldn7	-1.39381	0.00307169	0.129624
Galnt15	1.97291	0.00307145	0.129624
Ash2l	-1.26377	0.00309557	0.129906
Cntnap1	1.97836	0.00310671	0.129906
Zfp994	-1.36545	0.00309827	0.129906
Pgm3	1.3532	0.00312564	0.130301
Bgn	1.49374	0.00317919	0.13032
Igha	1.3022	0.00317207	0.13032
Itpr2	-1.38416	0.0031924	0.13032
Pear1	1.54812	0.00316235	0.13032
Plgrkt	-1.32017	0.00316213	0.13032
Pomt1	1.38549	0.00318524	0.13032
Wbp4	-1.16162	0.00315959	0.13032
Xylt2	-1.5636	0.0032068	0.130507
Zxda	-1.44356	0.00321597	0.130507
H2bc4	-1.45733	0.00322756	0.130593
Nes	1.50449	0.00324012	0.130716
Ogfr	-1.28283	0.00330525	0.132954
Gpr146	1.64772	0.00331737	0.133053
Fmnl2	1.71349	0.00334018	0.133578
Serping1	1.36247	0.00336431	0.133725
Shfl	1.75653	0.0033582	0.133725
Supv3l1	1.30537	0.00337302	0.133725
Ptov1	1.39019	0.00342812	0.135131
Vwf	1.53473	0.00342004	0.135131
Atg16l2	-1.6686	0.00344121	0.135259
Rab8b	-1.18985	0.00345186	0.135291
Pnp	-1.31929	0.00346185	0.135297
Erfe	2.00009	0.00348962	0.135996
Lama5	1.46938	0.00352122	0.136244
Tmem159	-1.35056	0.0035257	0.136244
Wdcp	1.66281	0.00351862	0.136244
Abhd12	-1.35577	0.00354612	0.136416
Bsn	1.47598	0.00357861	0.136416
Hmgxb3	1.24137	0.00357045	0.136416
LOC108167553	1.86436	0.00357785	0.136416
Slc9a9	1.57213	0.00357973	0.136416
Tmem183a	-1.27253	0.00359089	0.136464
Tek	1.86631	0.00360325	0.136556
Ubtd2	-1.38234	0.00362394	0.136588
Vnn1	-1.58273	0.00362279	0.136588
Fendrr	1.31284	0.00373904	0.139777
Tbc1d13	-1.13463	0.00372975	0.139777
Tril	1.51096	0.00373357	0.139777
Arsb	1.4011	0.00378683	0.140021
Atp6v0a2	-1.23758	0.00378317	0.140021
Mkrn1	-1.35639	0.00379112	0.140021
Thra	-1.16346	0.00377048	0.140021
Twist1	2.30293	0.00379646	0.140021
Soga1	1.73367	0.00380854	0.140091
Timp3	1.6611	0.00384972	0.141228
Jmjd4	1.29367	0.00387135	0.141644
Tie1	1.50422	0.00388862	0.141899
Eif3k	-1.17487	0.00392186	0.142209
Idnk	-1.29854	0.0039227	0.142209
Tmem86a	-1.33824	0.00392815	0.142209
Hspa1b	-1.59135	0.00395045	0.142287
Jun	-1.39948	0.00395097	0.142287
Fabp2	-1.51348	0.0039751	0.142322
Ppp2r3d	-1.20856	0.0039914	0.142322
Ptbp3	-1.17501	0.00396831	0.142322
Thbd	1.50604	0.00399335	0.142322
Tmem268	-1.38576	0.004041	0.143649
Aunip	1.83762	0.00405735	0.143858
Aph1b	-1.38511	0.00407695	0.143887
Trmt61a	1.80546	0.00407909	0.143887
Flacc1	-1.32888	0.00410982	0.144601
Igkv1-117	2.33203	0.00413581	0.144906
Marveld1	1.63649	0.00413957	0.144906
Alkbh8	1.42461	0.00418724	0.145331
B4galt5	-1.2553	0.00418058	0.145331
Isoc1	-1.15639	0.00422854	0.145331
Mta2	-1.14508	0.00423621	0.145331
Nicn1	1.59446	0.0041917	0.145331
Nuak2	-1.41193	0.0042279	0.145331
Pde9a	-1.37405	0.00422694	0.145331
Zfp609	1.40607	0.00423081	0.145331
Abcf3	-1.27581	0.00433505	0.146702
Ankrd11	1.191	0.00430744	0.146702
Calm3	-1.20918	0.00432439	0.146702
Micu2	-1.22611	0.00436096	0.146702
Nav2	1.567	0.00436149	0.146702
Sigirr	-1.29071	0.00434088	0.146702
Srp54a	1.41325	0.00434036	0.146702
Wipi2	-1.32797	0.00434631	0.146702
LOC118568032	1.75396	0.00438042	0.146782
Papss1	-1.47051	0.00438712	0.146782
Samd14	1.3698	0.00439588	0.146782
Ifit2	1.44487	0.00443063	0.147228
Uspl1	-1.19036	0.00442254	0.147228
Nxpe3	-1.86387	0.00450432	0.149067
Zkscan3	-1.19031	0.00450766	0.149067
2410002F23Rik	1.44876	0.00457537	0.149713
Fbln5	1.34597	0.00459453	0.149713
Mars2	1.48402	0.00460338	0.149713
Pde7a	-1.29635	0.00458613	0.149713
Rasgef1b	-1.444	0.0045861	0.149713
Setd1b	1.33805	0.00457599	0.149713
Stoml1	-1.1878	0.00455918	0.149713
Clip1	1.34113	0.00466223	0.150221
Etl4	1.23478	0.00466267	0.150221
Gm36840	-2.08124	0.00465328	0.150221
Ino80	1.2252	0.00463886	0.150221
Cygb	1.42814	0.00467811	0.150284
Pdlim2	-1.43345	0.00468647	0.150284
Acer1	-1.35646	0.00471482	0.150297
C330018D20Rik	-1.34678	0.00472073	0.150297
Igbp1	-1.35288	0.00473059	0.150297
Igkv4-91	-3.72619	0.00471944	0.150297
Snhg4	1.78846	0.00475607	0.150412
Trim47	1.52304	0.00475544	0.150412
Acer2	1.56427	0.00478147	0.150644
Cst3	-1.16291	0.0047853	0.150644
1110038F14Rik	-1.23674	0.00482518	0.150886
Dok4	-1.29033	0.00480521	0.150886
Mctp1	2.18207	0.0048259	0.150886
Adgrg3	2.55627	0.00510137	0.152318
Axl	1.42606	0.00511925	0.152318
Bmp7	1.49289	0.00492344	0.152318
Clba1	1.87811	0.00499708	0.152318
Coro1b	-1.28787	0.0051525	0.152318
Creld2	-1.25173	0.00499392	0.152318
Dennd1c	-1.31038	0.00501153	0.152318
Dtx3l	-1.32043	0.00509619	0.152318
Ecm1	1.39893	0.00493502	0.152318
Gna11	-1.19142	0.00517065	0.152318
H2-T-ps	-1.73505	0.00516353	0.152318
Ighv7-1	3.3748	0.0049738	0.152318
Ncapd3	1.27938	0.00510001	0.152318
Pnliprp2	1.8185	0.00516302	0.152318
Ppp1r14d	-1.4687	0.00502131	0.152318
Prpf8	1.16642	0.00501123	0.152318
Prr15	-1.45254	0.00508058	0.152318
Ptger2	1.62339	0.00516204	0.152318
Rasal2	1.35484	0.00493993	0.152318
Rbm39	-1.11898	0.0050721	0.152318
Slc38a1	1.48727	0.00488445	0.152318
Sox18	1.63758	0.00510809	0.152318
Spats2l	-1.34595	0.00499184	0.152318
Tmed2	-1.1591	0.00489871	0.152318
Tnfsf13	2.22422	0.00513006	0.152318
Zfp524	-1.41953	0.00503141	0.152318
mt-Rnr1	-1.64696	0.00505668	0.152318
Pak1	-1.19392	0.00518303	0.152357
Hexdc	-1.32516	0.0052088	0.152507
Lrig3	1.15866	0.00521184	0.152507
Smim38	2.41985	0.00522138	0.152507
Ddi2	1.55591	0.00523326	0.15253
Hgsnat	-1.27329	0.00524835	0.152646
Dlg4	1.51229	0.00527022	0.152959
Anpep	-1.22679	0.00533708	0.153282
Klf12	2.02392	0.00532888	0.153282
Notch1	1.54653	0.00533001	0.153282
Nsun5	1.63891	0.0053218	0.153282
Pgpep1	-1.34836	0.00531028	0.153282
Ahcy	1.18853	0.00539715	0.154591
Atg101	-1.3138	0.00541634	0.154591
Tspan9	1.42754	0.00541417	0.154591
1700003D09Rik	1.96062	0.00547263	0.155623
Pde4a	1.43902	0.00547516	0.155623
Epcam	-1.39121	0.00554177	0.156869
Rimbp2	1.73284	0.00553566	0.156869
Anxa13	-1.24716	0.00564502	0.158811
Pccb	-1.21772	0.00562369	0.158811
Stk32c	-1.54713	0.00564338	0.158811
LOC118567734	1.78653	0.00567868	0.159329
Ripk2	-1.30706	0.0056866	0.159329
Cdk6	1.65186	0.00577966	0.160953
Fnbp1	1.24158	0.00577129	0.160953
Parp9	-1.27231	0.00577185	0.160953
A930024E05Rik	2.07506	0.00580331	0.16096
Rrn3	1.29504	0.00579634	0.16096
Yars2	1.67615	0.00582645	0.161277
Clca1	-1.35401	0.00587542	0.16158
Id3	-1.36966	0.00590002	0.16158
Irf8	-1.22896	0.00590787	0.16158
Limd1	-1.28816	0.00587483	0.16158
Loxl2	1.55081	0.00587899	0.16158
Mier1	-1.18346	0.00589144	0.16158
Maml3	1.44013	0.00596394	0.162789
Col6a3	1.42493	0.00597586	0.162792
Col6a2	1.57216	0.00600934	0.16338
Map1lc3a	-1.33197	0.00603494	0.163753
Celsr1	1.80574	0.0060614	0.163782
Pde4b	1.57589	0.00606963	0.163782
Rhbg	-1.31904	0.00608302	0.163782
Scarb1	1.67114	0.00608362	0.163782
Trim7	-1.24229	0.00609575	0.163788
Fam172a	1.54117	0.0061346	0.164331
Gm30139	1.87912	0.00616354	0.164331
Ppp2cb	-1.21555	0.00616377	0.164331
Prkdc	1.29959	0.00614755	0.164331
Kifc2	-1.28812	0.00620127	0.164729
Lamb1	1.45755	0.00620263	0.164729
Bmp4	1.31838	0.00623789	0.164911
Hcar1	1.7793	0.00624543	0.164911
Trabd	-1.16288	0.00623788	0.164911
Vps33b	-1.38537	0.00625983	0.164974
Jund	-1.28124	0.00631369	0.165438
Kat14	1.28568	0.00629326	0.165438
Nek3	-1.28654	0.00632553	0.165438
Sphk2	-1.25168	0.00630662	0.165438
Cinp	1.34193	0.0063892	0.166055
Cuedc1	1.48933	0.00639783	0.166055
Dtx3	1.31259	0.00644567	0.166055
Gsta4	1.90708	0.00637084	0.166055
Mmp14	1.30523	0.00644473	0.166055
Phb	1.3011	0.00642888	0.166055
S100a10	-1.48122	0.00641154	0.166055
Zfp612	1.53648	0.00640563	0.166055
Bco1	-2.13763	0.00650144	0.166628
Spc24	1.77072	0.00651417	0.166628
Tnfaip8l2	-1.67755	0.00651637	0.166628
Vegfb	1.50776	0.00650425	0.166628
Nxpe4	1.55357	0.00652872	0.166634
Gm19391	-1.66743	0.0065443	0.166722
Adgrg1	1.52871	0.00656713	0.166919
Ezh1	-1.18409	0.00657628	0.166919
Calhm6	1.59122	0.00660143	0.166972
Mfsd6	-1.31713	0.00663894	0.166972
Mrps31	-1.17558	0.00661847	0.166972
Mxra7	1.42205	0.00663125	0.166972
Nmnat3	1.81959	0.00663906	0.166972
Csf2rb2	1.69851	0.00667953	0.167184
Gm42081	-1.58491	0.00667217	0.167184
Nme3	-1.21904	0.00669446	0.167184
Ttc28	2.20548	0.00669613	0.167184
Nlrp6	-1.19648	0.00671923	0.167457
Emilin1	1.39686	0.00673224	0.167478
Bckdhb	1.64231	0.00676987	0.16811
Cd274	-1.53846	0.00678284	0.168129
Capn1	-1.38704	0.00680025	0.168257
Tmem222	-1.33809	0.00683909	0.16883
Vps26b	-1.14701	0.00684794	0.16883
Ctrl	-1.76983	0.00687879	0.169287
Gnpda1	-1.22213	0.00694211	0.169331
Kif20a	2.13171	0.00693932	0.169331
Olfr165	-1.36276	0.00692047	0.169331
Rps14	-1.18319	0.00691745	0.169331
Snx15	-1.32764	0.00691823	0.169331
Adamtsl4	1.50057	0.00702446	0.170054
BC040756	-1.55803	0.00701049	0.170054
D930048N14Rik	1.81178	0.00701334	0.170054
Ntn1	2.05342	0.00701538	0.170054
Serpinh1	1.40583	0.00703357	0.170054
9130019P16Rik	-1.91188	0.00715662	0.170607
Arrdc1	-1.20721	0.0071101	0.170607
Chaf1a	1.52481	0.00718093	0.170607
Clic5	-1.2479	0.00716891	0.170607
Dnajb2	-1.41868	0.00715603	0.170607
Erp29	-1.2689	0.00717165	0.170607
Pla2g4c	-2.28438	0.00713359	0.170607
Ppfia3	-1.59935	0.0071583	0.170607
Rap1gap	1.33913	0.00710003	0.170607
Timm23	1.18977	0.00719284	0.170607
Tmem171	1.42271	0.00717909	0.170607
Arhgef25	1.60994	0.00725331	0.170881
Cdc6	1.28668	0.00724831	0.170881
Fam98c	-1.32128	0.00725301	0.170881
Slc43a3	1.52688	0.00725732	0.170881
Zcchc3	1.9097	0.00726652	0.170881
Col6a4	1.3032	0.00727922	0.170888
Psmd10	-1.33214	0.00731555	0.171448
Bag2	1.81939	0.00734854	0.171551
Igf2os	-2.23705	0.0073652	0.171551
Mrps11	1.25608	0.00734726	0.171551
Mthfd1l	1.45182	0.00739477	0.171551
Nup188	1.3301	0.00738491	0.171551
Pdgfrb	1.32353	0.0073785	0.171551
Gimap7	-1.40748	0.00743364	0.172163
Hspg2	1.66563	0.00745533	0.172375
P2rx1	1.36012	0.00748629	0.17268
Usb1	-1.2463	0.00749362	0.17268
Xlr3a	-1.66588	0.00751771	0.172945
Aplp1	-1.32621	0.0075997	0.173179
Ccnt1	-1.1353	0.0075747	0.173179
Cdk2ap2	-1.16219	0.00764725	0.173179
Gaa	1.43703	0.00766319	0.173179
Got2	1.36842	0.00754077	0.173179
Gstm1	2.29483	0.00764653	0.173179
Hoxa3	2.05817	0.00763045	0.173179
Kcnc3	1.79801	0.00766633	0.173179
Ly6c1	1.42901	0.00765154	0.173179
Nub1	-1.23822	0.00761886	0.173179
S1pr2	1.53112	0.00761143	0.173179
Sned1	1.58541	0.00768487	0.173313
Prdm4	-1.22589	0.0077008	0.173388
Wdr1	-1.17222	0.00775117	0.173952
Zfp869	-1.19541	0.00774823	0.173952
Coq5	1.31928	0.00778106	0.174339
Asb3	-1.29558	0.00781934	0.174598
Diaph3	1.71889	0.00783072	0.174598
Ppp6r2	-1.23484	0.00781204	0.174598
Bdkrb2	1.40329	0.00785639	0.174605
Ubac2	-1.22739	0.00785068	0.174605
Cyb5r1	1.5884	0.00791588	0.175643
Ifrd2	1.2024	0.00793026	0.175679
2210016F16Rik	-1.29769	0.00799149	0.176048
Aimp1	-1.17969	0.00800084	0.176048
Col3a1	1.45071	0.00802372	0.176048
Pla2g4a	1.41501	0.00796852	0.176048
Rnf114	-1.24251	0.00801328	0.176048
Vkorc1l1	2.08323	0.00799233	0.176048
1700057G04Rik	2.306	0.00806991	0.176499
Adsl	1.55407	0.00806676	0.176499
B4galt4	-1.36462	0.00810286	0.176938
Sptssa	-1.22801	0.00812867	0.17722
Bclaf3	-1.31665	0.00816112	0.177646
Rusc2	1.63967	0.00819719	0.17815
Cyb561d2	1.25767	0.00821159	0.178181
Fads1	1.5568	0.00827203	0.178605
Kat6b	1.30622	0.00825979	0.178605
LOC100861749	1.5785	0.00824949	0.178605
Sema3f	1.47792	0.00828305	0.178605
Igkv17-121	1.64917	0.00829966	0.178683
Wwp2	-1.28274	0.00832292	0.178904
Poldip2	1.16532	0.00834761	0.179155
Necap2	-1.2942	0.00836365	0.179219
Abca7	-1.23829	0.00838124	0.179268
Plxdc2	1.62487	0.008392	0.179268
Aqp4	1.93667	0.00849314	0.179661
Ccdc12	-1.26058	0.00844634	0.179661
Ccdc86	1.67219	0.0084696	0.179661
Edn3	-1.43071	0.00850802	0.179661
Erdr1_1	-1.48991	0.00851488	0.179661
Igkv3-2	2.16128	0.00847149	0.179661
Ipmk	-1.26279	0.00844083	0.179661
Tmem266	2.0353	0.00848547	0.179661
Abcd4	-1.1936	0.0085679	0.180503
Cacna1h	1.43639	0.00873614	0.180823
Col6a1	1.59341	0.00868497	0.180823
Flt1	1.49218	0.00868216	0.180823
Hnrnpc	-1.16143	0.00869119	0.180823
Igf2	-1.7282	0.00867225	0.180823
Ltbp4	1.75479	0.00864616	0.180823
Pdlim1	-1.29113	0.00861324	0.180823
Poglut2	1.35187	0.0087408	0.180823
Ppp4c	-1.17703	0.00861422	0.180823
Ptk7	1.61542	0.00872377	0.180823
Rgs2	-1.23894	0.00873284	0.180823
Slc4a11	1.9313	0.00873521	0.180823
Zkscan17	1.37444	0.00876942	0.181143
Abca14	-1.6353	0.00879758	0.181452
Tspan12	1.35665	0.00882083	0.181659
Csf1r	1.21249	0.00886062	0.181953
Cyp4f16	-1.43051	0.00887478	0.181953
Parp10	-1.22906	0.00886322	0.181953
Angptl4	-1.74007	0.00895582	0.182015
Clec2d	-1.53296	0.00894361	0.182015
Coro1c	-1.28039	0.00895354	0.182015
Dnajc8	1.14244	0.00897473	0.182015
Epb41	1.14005	0.00893602	0.182015
Ift80	1.50003	0.00899689	0.182015
Lhfp	1.41143	0.00897807	0.182015
Plcd1	-1.52885	0.00898565	0.182015
Snx21	-1.29688	0.00894489	0.182015
Hspa5	-1.18958	0.00902429	0.182301
Col1a1	1.83324	0.0090429	0.182409
Fgf11	-1.27785	0.00905665	0.182419
Ctnnal1	1.32451	0.00907906	0.182438
Hdac8	-1.3432	0.00908409	0.182438
Cfap20	1.20909	0.00911604	0.182515
Chgb	2.16983	0.00912773	0.182515
Uhmk1	-1.16505	0.00910754	0.182515
Tmem190	1.69602	0.00915939	0.182882
Leprot	-1.25692	0.00917722	0.182973
Ubtf	-1.10781	0.00921429	0.183446
Arid5b	1.46234	0.00937419	0.18348
Col13a1	1.53568	0.00932397	0.18348
Gtf3c3	-1.24446	0.0093756	0.18348
Mecom	1.80645	0.00926804	0.18348
Nadk2	1.53246	0.00928672	0.18348
Nfatc2ip	-1.20826	0.00930313	0.18348
Rbm43	1.4373	0.00936078	0.18348
Rbmxl1	1.29134	0.0093083	0.18348
Slc39a11	1.16863	0.00935682	0.18348
Tyro3	2.07483	0.00932097	0.18348
Zbed4	-1.23813	0.00937608	0.18348
Zfp446	1.78266	0.00926176	0.18348
Dysf	1.3803	0.00942353	0.184013
Gm33390	-1.988	0.00943004	0.184013
Camk2n1	-1.35812	0.00961672	0.185012
Fbxw7	-1.18618	0.00958228	0.185012
Man1c1	1.63465	0.00957786	0.185012
Map4	-1.24352	0.0096144	0.185012
Mtrr	1.40843	0.00954704	0.185012
Mybl2	1.77639	0.00956676	0.185012
Pepd	-1.29117	0.0096292	0.185012
Shank3	1.78552	0.00949552	0.185012
Slc39a5	-1.28119	0.00954777	0.185012
Uhrf1bp1	1.66154	0.00953637	0.185012
Zfp661	1.49663	0.0095964	0.185012
Phlda1	1.47731	0.00972429	0.185801
Plxnb2	-1.21538	0.00970316	0.185801
Ptgdr	-1.57278	0.00971503	0.185801
Ttc4	-1.26649	0.00970578	0.185801
Ano2	1.61539	0.00978515	0.186278
Celsr2	2.41943	0.00980339	0.186278
Gm29688	-1.74681	0.00979647	0.186278
Il17d	1.66643	0.00976473	0.186278
Pakap	1.6645	0.00981763	0.186291
Frem2	1.61852	0.00993778	0.188064
Mrpl23	-1.28258	0.00995208	0.188064
Tbc1d2b	1.34997	0.00994829	0.188064
Smim11	-1.21938	0.00997869	0.188308
Anks3	-1.17362	0.0100064	0.188493
Slc22a4	-1.23123	0.0100159	0.188493
Tshz3	1.42972	0.0100798	0.189178
Zfp949	-1.40715	0.0100759	0.189178
Msrb2	1.95043	0.0100945	0.189197
C330007P06Rik	1.14761	0.0101273	0.189295
Galnt18	1.80393	0.0101216	0.189295
Ciita	-1.80135	0.0101773	0.189458
Tspan17	-1.28426	0.0101543	0.189458
Washc3	-1.27851	0.0101699	0.189458
Gabbr1	1.46112	0.0102595	0.18989
Gemin4	1.75264	0.0102444	0.18989
Rps6kb2	-1.17663	0.010256	0.18989
Tmsb4x	-1.40082	0.0102188	0.18989
Trmt5	1.34624	0.0102696	0.18989
Rasgrp2	1.43182	0.0102985	0.190169
Dhrs3	-1.2389	0.0103201	0.190314
Nipsnap3b	-1.25223	0.0103436	0.190492
2510039O18Rik	-1.20466	0.0104346	0.190692
Abhd18	-1.18794	0.0104122	0.190692
Dgka	-1.32998	0.0104654	0.190692
Pbx3	1.39568	0.0104615	0.190692
Relch	-1.14838	0.0104346	0.190692
Snx12	-1.25924	0.0104098	0.190692
Them6	1.43396	0.0104633	0.190692
Trib1	-1.38321	0.0104312	0.190692
Agmat	1.90668	0.0105499	0.191275
Dhrs7b	-1.44892	0.0105321	0.191275
Dis3	1.57498	0.0105436	0.191275
Fhl3	1.78251	0.010553	0.191275
Cybrd1	1.92828	0.0105985	0.191604
Edrf1	-1.19142	0.0106129	0.191604
Gt(ROSA)26Sor	-1.35853	0.0105992	0.191604
Cd99	-1.3099	0.0107287	0.193186
Podxl	1.61762	0.0107202	0.193186
Ache	1.44151	0.0107981	0.193477
Adgrl4	1.37809	0.0108432	0.193477
Btf3	-1.24405	0.010836	0.193477
Cd34	1.66165	0.0108197	0.193477
Cyyr1	1.87904	0.0108231	0.193477
Nfe2l1	-1.13311	0.0107832	0.193477
Trp53bp1	1.38628	0.0107596	0.193477
Adap1	-1.35872	0.0110832	0.194506
Adpgk	1.52042	0.0111378	0.194506
Ahi1	1.55175	0.0110778	0.194506
Atxn7l1	1.22992	0.011064	0.194506
Cd52	-1.28276	0.0110186	0.194506
Dlgap5	1.77551	0.0111413	0.194506
Glb1	-1.3016	0.0109951	0.194506
Gucd1	-1.23882	0.011025	0.194506
Hmg20b	-1.30116	0.0110427	0.194506
Lama4	1.6197	0.0110295	0.194506
Nup133	1.80054	0.0110201	0.194506
Pgap4	-1.27887	0.0109485	0.194506
Plat	1.52715	0.0110073	0.194506
Plcl2	-1.18195	0.0111124	0.194506
Slc2a8	-1.2871	0.0111404	0.194506
Tmprss7	-1.7621	0.0111089	0.194506
Trappc6a	-1.28935	0.010918	0.194506
Espn	-1.3152	0.0112249	0.195428
Jpt1	-1.1732	0.0112651	0.195428
Large2	1.4939	0.0112564	0.195428
S100a14	-1.36764	0.0112165	0.195428
Srcap	1.12512	0.011255	0.195428
Auh	-1.2214	0.0113051	0.195627
Cps1	1.6252	0.0112981	0.195627
Eps15	-1.1412	0.0113529	0.195878
Ppp3r1	-1.13289	0.0113533	0.195878
Pros1	1.29596	0.0113623	0.195878
Igfbp4	1.5991	0.0113844	0.196013
4930442L01Rik	-1.63093	0.0114145	0.196041
Fam149a	1.50476	0.0114114	0.196041
Blnk	1.67862	0.011528	0.196378
Eml3	1.23517	0.0114966	0.196378
G6pc3	1.34137	0.0115631	0.196378
Gm36309	-1.82593	0.0115549	0.196378
Ighv5-4	-4.83212	0.0115768	0.196378
Kxd1	-1.28903	0.0114959	0.196378
Lipo3	-1.39807	0.0114741	0.196378
Slc17a5	-1.42152	0.0115427	0.196378
Spint2	-1.31045	0.011559	0.196378
Znrd2	1.30224	0.0115228	0.196378
Polr3e	1.26611	0.0115942	0.19643
Ezr	-1.29904	0.0116511	0.196924
Ighv1-9	3.05367	0.0116737	0.196924
Igkv4-55	2.54227	0.0116957	0.196924
Itfg2	1.34832	0.0116955	0.196924
Nlrc5	-1.61205	0.0116856	0.196924
Pcbp1	1.14026	0.0117092	0.196924
LOC118568705	1.55411	0.0117611	0.197313
Plxna4	2.30159	0.0117472	0.197313
Tbc1d31	2.14877	0.0117818	0.197421
Nudt16l1	-1.24758	0.0118327	0.198032
Ramp2	1.51219	0.0118582	0.1981
Urb2	1.21492	0.0118656	0.1981
Aamp	-1.3931	0.0119962	0.198591
Ankrd26	1.83247	0.012052	0.198591
Csf2rb	1.35401	0.0120522	0.198591
Dnm2	-1.29027	0.0120501	0.198591
Fmnl3	1.60521	0.011955	0.198591
Hspb11	-1.48458	0.0120537	0.198591
Lat	-1.69789	0.0119534	0.198591
Mir7036b	-1.68842	0.0120166	0.198591
Ms4a4b	-1.59046	0.0120212	0.198591
Shcbp1	1.84585	0.0120046	0.198591
Swap70	1.28497	0.011969	0.198591
Acss1	-1.42729	0.0122028	0.199376
Bambi-ps1	-1.52436	0.0122011	0.199376
Fam174a	-1.35781	0.0121893	0.199376
H2-T22	-1.3102	0.0121707	0.199376
Stx7	-1.22936	0.0121566	0.199376
Syvn1	-1.20318	0.0121573	0.199376
Upk1a	-1.80049	0.012165	0.199376
Pmp22	-1.32848	0.0122376	0.199707
Tiparp	-1.28861	0.0122673	0.199954
PFC DEGs at FDR <0.2
Gene Symbol	FC	pvalue	padj
Erdr1_1	-1.77112	9.82538e-08	0.00155546
Igfbp2	-1.32821	1.82442e-06	0.0130702
S100b	-1.14141	2.47683e-06	0.0130702
Hopx	-1.29027	4.68366e-06	0.0185368
Gjc2	-1.25704	6.88862e-06	0.0218108
Satb2	1.13633	1.53508e-05	0.040503
Gm13889	-1.17791	2.14924e-05	0.0449101
Ptn	-1.11823	2.83685e-05	0.0449101
Sulf2	1.11104	2.31949e-05	0.0449101
Tprkb	-1.14944	2.57033e-05	0.0449101
Pacsin2	-1.14769	3.1633e-05	0.0455257
C1ql1	-1.33847	4.17071e-05	0.0507896
Ptprj	1.13036	4.05417e-05	0.0507896
Cd47	1.10609	5.47078e-05	0.0573609
Rpph1	11.2378	5.79733e-05	0.0573609
Slc6a11	-1.15683	5.69753e-05	0.0573609
Anpep	1.43298	6.33004e-05	0.0589476
Metrn	-1.15671	8.01547e-05	0.0704961
Cobl	1.10776	8.54191e-05	0.0711721
Idi1	-1.21213	9.08335e-05	0.0718992
Slc16a1	-1.21691	0.000126428	0.0953087
Btbd17	-1.25973	0.000137785	0.0986707
Car8	-1.24588	0.000143353	0.0986707
Rcn2	-1.0948	0.00016266	0.107295
Abhd3	-1.18334	0.000183166	0.115988
Ccsap	1.10056	0.000230718	0.140481
Actn1	1.09764	0.000307349	0.169365
Etnppl	1.42889	0.000310251	0.169365
Ier2	-1.32756	0.000289845	0.169365
Dmxl1	1.12599	0.000325925	0.171991
Sgcz	-1.36568	0.000339599	0.173425
Slc38a3	-1.139	0.000365884	0.18101
Arhgap32	1.09649	0.000405475	0.193682
Pkp2	1.37648	0.000415968	0.193682
Sorl1	1.12461	0.00043551	0.196987
Cep192	1.2171	0.000478515	0.197005
Cryab	-1.15402	0.000487447	0.197005
Lap3	-1.13006	0.0004965	0.197005
Opalin	-1.21572	0.00049777	0.197005
Rn7sk	4.41568	0.000472099	0.197005
Sv2b	1.08329	0.000529551	0.199603
Zfp982	-1.4733	0.000526763	0.199603
Liver DEGs at FDR <0.2
Gene Symbol	FC	pvalue	padj
Rab23	1.46728	2.32629e-06	0.032589
Inhba	-2.1676	5.52257e-06	0.0386828
1110059G10Rik	-1.33269	2.94906e-05	0.0523628
Chd2	1.25781	1.75134e-05	0.0523628
Pcbp4	-1.28733	1.89059e-05	0.0523628
Prob1	1.44513	2.23884e-05	0.0523628
Spns2	1.28165	2.99024e-05	0.0523628
Wipf3	1.46906	2.52151e-05	0.0523628
Ankrd33b	1.34905	3.8326e-05	0.0536909
Asrgl1	1.2978	3.63718e-05	0.0536909
Gm3219	-1.5556	4.37265e-05	0.0556877
Alkbh1	-1.46351	4.98951e-05	0.0582484
Brca2	1.6115	8.50985e-05	0.0827273
Gm29797	-6.02497	8.08346e-05	0.0827273
Gm30107	-2.15216	0.000118106	0.0827273
Gm46650	4.21526	8.94467e-05	0.0827273
H4c8	-1.6583	9.73349e-05	0.0827273
Mgst3	1.62791	0.000117319	0.0827273
Rusc2	1.38014	0.000110232	0.0827273
Ube2c	-4.40977	0.000116567	0.0827273
D630039A03Rik	-1.76867	0.000128917	0.0859997
Gm30073	-7.14582	0.000141421	0.0900533
1810064F22Rik	-1.89746	0.000180672	0.105412
Gse1	1.6462	0.000188115	0.105412
Lifr	-1.8804	0.000175887	0.105412
Cyp2a22	2.7933	0.000215236	0.111676
Inhbc	-1.40053	0.000211759	0.111676
Cfhr3	-1.2807	0.000283646	0.133084
Mpp4	-2.49972	0.000284998	0.133084
Spry4	1.44032	0.000280649	0.133084
4921524J17Rik	-1.37968	0.000300289	0.135701
Mettl7b	-1.23335	0.000319307	0.139787
H2bc4	-1.25603	0.000358234	0.152076
Atxn7	1.20165	0.000415445	0.171175
Zc2hc1c	-1.92236	0.000445193	0.174434
Zfp872	-1.91913	0.000448258	0.174434
Dhx37	-1.26566	0.000466785	0.176735
Cyp4a12a	-1.83599	0.000509194	0.187718
Rnf11	-1.1906	0.000522848	0.18781
1110038B12Rik	-1.41249	0.000589318	0.196566
Il6ra	1.49273	0.000587873	0.196566
Trir	-1.1523	0.000578395	0.196566
