# Supplementary material for: Reduced alcohol preference and intake after fecal transplant in patients with alcohol use disorder is transmissible to germ-free mice
Source: Nat Commun. 2022 Oct 19;13:6198. doi: 10.1038/s41467-022-34054-6 (PMC9581985; doi:10.1038/s41467-022-34054-6)
Supplement: Supplementary file 5 — Source Data [file 41467_2022_34054_MOESM5_ESM.xlsx]

## Sheet: Figure 2
Figure 2a	Pre-D1	Post-D1	Pre-D2	Post-D2	Figure 2b	GF-D1	PreSup-D1	PostSup-D1	GF-D2	PreSup-D2	PostSup-D2		Figure 2c	Pre-D1	Post-D1	Pre-D2	Post-D2	Figure 2d	GF-D1	PreSup-D1	PostSup-D1	GF-D2	PreSup-D2	PostSup-D2		Figure 2e	Pre	Post	Figure 2f	GF	PreSup	PostSup		Figure 2g	Pre	Post	Figure 2h	GF	PreSup	PostSup
	2.05826	0.686087	0.899145	1.5735		11.9267	9.67918	14.9849	10.1354	12.2381	20.8951			0.0756302	0.0234375	0.0347826	0.0421687		0.58209	0.340206	0.328859	0.232975	0.340206	0.874126			0.686087	0.686087		0.815504	0.782156	0.971318			0.333333	0.125		0.307692	0.571429	0.538462
	7.72898	2.04052	3.98167	3.47769		4.99367	2.52705	7.17273	11.4628	10.0269	15.5243			0.610169	0.0629371	0.112426	0.0930233		0.121951	0.0947368	0.189189	0.484277	0.388128	0.338645			1.28816	0.680172		0.221941	0.748754	0.910823			0.333333	0.333333		0.142857	0.307692	0.4
	4.82358	2.11339	7.61021	4.30776		17.633	1.63017	3.61625	3.03462	7.78618	6.3463			0.201923	0.072	0.267717	0.146154		0.766234	0.0561798	0.164179	0.0941704	0.235521	0.274074			1.37817	0.704464		0.199242	0.217355	0.876667			0.25	0.333333		0.142857	0.1	0.307692
	11.7372	1.29344	8.73029	5.8912		4.46604	3.75714	2.8749	18.4626	2.96748	2.35252			0.421875	0.0410959	0.236686	0.197183		0.205479	0.129412	0.123288	0.612565	0.283019	0.0680628			1.30413	0.646721		0.793962	0.227706	0.851822			0.4	0.333333		0.25	0.142857	0.307692
	2.12287	2.00593	19.9685	6.73802		7.63548	0.994538		9.37601	13.5883				0.079646	0.0737705	0.931818	0.165775		0.267327	0.0410959		0.271795	0.106918				1.41525	0.668644		0.754122	0.884034				0.666667	0.2		0.1	0.4
	17.4587	5.13767	6.68279	6.00457		0.921012	10.3155		11.1489					0.975	0.176471	0.227941	0.25		0.032967	0.333333		0.296804	0.632653				0.671489	0		0.204669	0.185866				0.333333	0		0.0454546	0.0769231
	14.8518	12.1385	12.1546	1.56681										0.808989	0.490909	0.58	0.0454546										1.85647	2.02308							0.6	0.5
	17.6788	9.8625	13.2041	4.42212										0.757009	0.893617	0.374233	0.131034										1.30954	0.704464							0.5	1
	10.6452	3.92863	20.9562	12.4016										0.364286	0.147541	0.847458	0.467742										1.25238	0							0.5	0
	19.8075	11.0521	14.326	10.6016										0.947368	0.606742	0.403614	0.440678										0.660251	1.22802							0.25	1
	16.3017	15.78	19.4487	8.2817										0.646552	0.526718	0.692913	0.260563										3.26033	2.05826							0.833333	0.5
	18.0534	4.85538	18.5116	19.3898										0.698276	0.201681	0.82	1										2.00593	1.21385							0.5	0.666667
	19.725	3.68692	22.3673	21.0896										0.976744	0.12	0.91	1										2.81786	1.47477							1	0.333333
	21.8384	12.3496	29.9561	17.5333										0.285276	0.432	0.875862	0.607692										2.11339	0.686087							0.6	0.2

## Sheet: Figure 3
Figure 3a	Pre	Post	Figure 3b	GF	PreSup	PostSup	Figure 3c	PreFMT	PostFMT	Figure 3d	GF	PreSup	PostSup	Figure 3e	PreFMT	PostFMT	Figure 3f	GF	PreSup	PostSup
	1170.8	35567.8		1164.1	1562.6	1481		23.9	288.3		23.8	38.8	43.7		3355.23	2123.12		3481.69	2239.99	1657.35
	643.4	6771.8		285.6	89.8	1408.8		21.2	71.4		23	30.6	48.2		3120.17	1869.48		1457.21	2712.91	1533.23
	980.9	14755.7		613.8	359.5	318.7		30.4	63.6		28.1	29	28.9		2533.75	1368.94		3133.7	3958.01	2860.38
	1200	835.9		980.5	187.8	1866.2		21.9	24.1		27.6	25.6	26.7		2112.09	1277.29		1729.61	2861.31	3645.16
	995.5	741		682.9	246.2			27.6	25.5		29.2	22.3			1796.46	2766.3		4246.79	2330.8
	683.7	13564.7		55.8	164.7			23.2	47.4		29.1	27.9			4167.29	1766.61		2463.57	2516.24
	1139.8	562.7						21.5	21.2						2116.4	1417.64
	290.1	1244.5						22.3	18.9						2338.13	2295.02
	935.6	1469.5						21.3	29.9						2060.99	2771.76
	920.8	1709.3						29.8	33.3						2265.49	1508.74
	631.8	2587.8						33	17						2373.75	1534.72
	175.1	603.6						13.8	37						2173.39	1628.61
	244.8	1945.1						23.7	42.3						2059.86
	675.6	813.3						30.5	41.9						1960.6

## Sheet: Figure 4A
Figure 4a	Pre	Post	PreAlc	PostAlc
	1.554	1.758	1.329	1.666
	1.433	1.689	1.499	1.513
	1.796	1.72	1.604	1.49
	1.558	1.743	1.58	1.66
	1.631	1.774	1.628	1.607
	1.629	1.626	1.666	1.67
	1.639	1.992	1.354	1.767
	1.75	1.908	1.566	1.625
	1.805	1.635	1.281	1.751
	1.705	1.724	1.451	1.858
	1.719	1.708	1.058	1.655
	1.646	1.804	1.401	1.511
	1.632	1.647	1.264	1.713
		1.865		1.553

## Sheet: Figure 5
Figure 5A	Lineage	LOG2FC	abs_LOG2FC	Direction	pvalue		Figure 5b	pc	variance	var_exp	cum_var_exp	axis	Figure 5C	Lineage	LOG2FC	abs_LOG2FC	Direction	pvalue		Figure 5d	pc	variance	var_exp	cum_var_exp	axis
	Fusobacterium	-18.25	18.25	Post-FMT	0.017982			axis1	0.00784249	0.278358	0.278358	1		Sutterella	-17.09	17.09	Post-FMT post-alcohol	0.00099901			axis1	0.00714126	0.283671	0.283671	1
	Sutterella	-17.24	17.24	Post-FMT	0.00199801			axis2	0.0058629	0.208095	0.486453	2		Fusobacterium	-16.5	16.5	Post-FMT post-alcohol	0.00299701			axis2	0.00463673	0.184184	0.467854	2
	Parasutterella	-13.99	13.99	Post-FMT	0.110889			axis3	0.0040116	0.142386	0.628839	3		Murimonas	-15.24	15.24	Post-FMT post-alcohol	0.00099901			axis3	0.00295562	0.117405	0.58526	3
	Desulfovibrio	-13.82	13.82	Post-FMT	0.00199801			axis4	0.00241382	0.0856752	0.714514	4		Fusicatenibacter	-14.97	14.97	Post-FMT post-alcohol	0.00099901			axis4	0.00256	0.10169	0.68695	4
	Dehalospirillum	-13.46	13.46	Post-FMT	0.054945			axis5	0.00191243	0.0678789	0.782393	5		Holdemania	-13.18	13.18	Post-FMT post-alcohol	0.00799201			axis5	0.00207582	0.0824572	0.769407	5
	Magnetococcus	-13.44	13.44	Post-FMT	0.105894			axis6	0.00154886	0.0549745	0.837368	6		Escherichia_Shigella	-13	13	Post-FMT post-alcohol	0.00099901			axis6	0.00194912	0.0774246	0.846832	6
	Murimonas	-13.39	13.39	Post-FMT	0.00399601			axis7	0.00135363	0.0480451	0.885413	7		Citrobacter	-12.82	12.82	Post-FMT post-alcohol	0.130869			axis7	0.00116165	0.0461439	0.892976	7
	Gilliamella	-13.3	13.3	Post-FMT	0.188811			axis8	0.00125385	0.0445036	0.929916	8		Hydrogenoanaerobacterium	-12.67	12.67	Post-FMT post-alcohol	0.010989			axis8	0.00102238	0.0406118	0.933587	8
	Cetobacterium	-12.33	12.33	Post-FMT	0.07992			axis9	0.00111421	0.0395473	0.969464	9		Coprococcus	-12.65	12.65	Post-FMT post-alcohol	0.057942			axis9	0.000857323	0.0340552	0.967643	9
	Weissella	-12.32	12.32	Post-FMT	0.137862			axis10	0.000860335	0.0305364	1	10		Papillibacter	-12.47	12.47	Post-FMT post-alcohol	0.00099901			axis10	0.000814579	0.0323573	1	10
	Ethanoligenens	-11.9	11.9	Post-FMT	0.077922									Saccharofermentans	-12.35	12.35	Post-FMT post-alcohol	0.232767
	Desulfocurvus	-11.1	11.1	Post-FMT	0.242757									Pluralibacter	-12.13	12.13	Post-FMT post-alcohol	0.098901
	Faecalibacterium	-2.07	2.07	Post-FMT	0.041958									Dehalospirillum	-12.01	12.01	Post-FMT post-alcohol	0.141858
	Anaerostipes	-1.65	1.65	Post-FMT	0.188811									Gilliamella	-11.76	11.76	Post-FMT post-alcohol	0.00099901
	Ruminococcus2	-1.19	1.19	Post-FMT	0.066933									Isobaculum	-11.58	11.58	Post-FMT post-alcohol	0.107892
	Allobaculum	-1.13	1.13	Post-FMT	0.264735									Clostridiales	-11.39	11.39	Post-FMT post-alcohol	0.00099901
	Hungatella	-0.89	0.89	common	0.396603									Asaccharospora	-11.21	11.21	Post-FMT post-alcohol	0.00099901
	Acetanaerobacterium	-0.83	0.83	common	0.435564									Anaerotruncus	-2.39	2.39	Post-FMT post-alcohol	0.00099901
	Dorea	-0.71	0.71	common	0.143856									Butyricicoccus	-1.77	1.77	Post-FMT post-alcohol	0.012987
	Anaerotruncus	-0.6	0.6	common	0.334665									Hungatella	-1.69	1.69	Post-FMT post-alcohol	0.016983
	Clostridium_XVIII	-0.51	0.51	common	0.576424									Clostridium_IV	-1.5	1.5	Post-FMT post-alcohol	0.036963
	Barnesiella	-0.5	0.5	common	0.495504									Allobaculum	-1.46	1.46	Post-FMT post-alcohol	0.073926
	Roseburia	-0.45	0.45	common	0.84016									Clostridium_XlVb	-1.21	1.21	Post-FMT post-alcohol	0.03996
	Clostridium_IV	-0.44	0.44	common	0.723277									Robinsoniella	-1.15	1.15	Post-FMT post-alcohol	0.31968
	Alistipes	-0.39	0.39	common	0.879121									Clostridium_XVIII	-1.05	1.05	Post-FMT post-alcohol	0.041958
	Butyricimonas	-0.37	0.37	common	0.853147									Butyricimonas	-0.98	0.98	common	0.00999001
	Hydrogenoanaerobacterium	-0.36	0.36	common	0.807193									Oscillibacter	-0.89	0.89	common	0.147852
	Bacteroides	-0.34	0.34	common	0.437562									Odoribacter	-0.87	0.87	common	0.058941
	Oscillibacter	-0.25	0.25	common	0.858142									Flavonifractor	-0.85	0.85	common	0.575425
	Eisenbergiella	-0.16	0.16	common	0.645355									Akkermansia	-0.8	0.8	common	0.041958
	Butyricicoccus	-0.13	0.13	common	0.652348									Pseudoflavonifractor	-0.8	0.8	common	0.177822
	Clostridium_XlVb	-0.12	0.12	common	0.406593									Anaerostipes	-0.53	0.53	common	0.699301
	Blautia	-0.04	0.04	common	0.338661									Alistipes	-0.41	0.41	common	0.485514
	Parabacteroides	-0.04	0.04	common	0.225774									Faecalibacterium	-0.39	0.39	common	0.398601
	Lachnospiracea	-0.01	0.01	common	0.291708									Barnesiella	-0.34	0.34	common	0.561439
	Anaerofilum	0.07	0.07	common	0.497502									Ruminococcus2	-0.32	0.32	common	0.275724
	Holdemania	0.07	0.07	common	0.567433									Coprobacillus	-0.31	0.31	common	0.263736
	Coprobacillus	0.09	0.09	common	0.335664									Eubacterium	-0.31	0.31	common	0.592408
	Clostridiales	0.1	0.1	common	0.153846									Erysipelotrichaceae	-0.29	0.29	common	0.408591
	Clostridium_XI	0.14	0.14	common	0.408591									Bilophila	-0.28	0.28	common	0.295704
	Akkermansia	0.18	0.18	common	0.028971									Eisenbergiella	-0.21	0.21	common	0.601399
	Erysipelotrichaceae	0.24	0.24	common	0.076923									Lachnospiracea	-0.08	0.08	common	0.775225
	Clostridium_XlVa	0.26	0.26	common	0.00399601									Blautia	-0.07	0.07	common	0.751249
	Robinsoniella	0.28	0.28	common	0.162837									Paraprevotella	0.07	0.07	common	0.823177
	Paraprevotella	0.32	0.32	common	0.241758									Roseburia	0.12	0.12	common	0.907093
	Pseudoflavonifractor	0.33	0.33	common	0.071928									Dorea	0.15	0.15	common	0.686314
	Subdoligranulum	0.33	0.33	common	0.438561									Bacteroides	0.17	0.17	common	0.044955
	Bilophila	0.45	0.45	common	0.00099901									Clostridium_XlVa	0.17	0.17	common	0.417582
	Eubacterium	0.45	0.45	common	0.033966									Parabacteroides	0.32	0.32	common	0.145854
	Clostridium_sensu_stricto	0.52	0.52	common	0.357642									Phascolarctobacterium	1.12	1.12	Pre-FMT post-alcohol	0.140859
	Flavonifractor	0.9	0.9	common	0.00699301									Clostridium_XI	12.86	12.86	Pre-FMT post-alcohol	0.00099901
	Coprococcus	1.38	1.38	Pre-FMT	0.02997
	Phascolarctobacterium	1.46	1.46	Pre-FMT	0.021978
	Peptococcus	11.24	11.24	Pre-FMT	0.00099901
	Romboutsia	11.43	11.43	Pre-FMT	0.00099901
	Pluralibacter	12.2	12.2	Pre-FMT	0.05994
	Raoultella	12.76	12.76	Pre-FMT	0.028971
	Citrobacter	13.23	13.23	Pre-FMT	0.00099901
	Escherichia_Shigella	13.82	13.82	Pre-FMT	0.00099901

## Sheet: Figure 6
Figure 6A	Lineage	LOG2FC	abs_LOG2FC	Direction	pvalue		Figure 6B	pc	variance	var_exp	cum_var_exp	axis	Figure 6C	Lineage	LOG2FC	abs_LOG2FC	Direction	pvalue		Figure 6D	pc	variance	var_exp	cum_var_exp	axis
	Hydrogenoanaerobacterium	-15.22	15.22	Pre-FMT baseline	0.00099901			axis1	0.0123273	0.456868	0.456868	1		Clostridium_XI	-15.02	15.02	Post-FMT baseline	1e-06			axis1	0.0114403	0.347573	0.347573	1
	Coprococcus	-15.03	15.03	Pre-FMT baseline	0.00099901			axis2	0.00325105	0.120489	0.577356	2		Parasutterella	-13.99	13.99	Post-FMT baseline	1e-06			axis2	0.00514976	0.156457	0.50403	2
	Clostridiales	-14.82	14.82	Pre-FMT baseline	0.00099901			axis3	0.00283398	0.105031	0.682388	3		Desulfovibrio	-13.82	13.82	Post-FMT baseline	1e-06			axis3	0.00335675	0.101983	0.606013	3
	Clostridium_sensu_stricto	-14	14	Pre-FMT baseline	0.00499501			axis4	0.00184077	0.0682218	0.75061	4		Clostridium_sensu_stricto	-13.48	13.48	Post-FMT baseline	1e-06			axis4	0.00262692	0.0798095	0.685822	4
	Escherichia_Shigella	-13.82	13.82	Pre-FMT baseline	0.00799201			axis5	0.00173898	0.0644491	0.815059	5		Magnetococcus	-13.44	13.44	Post-FMT baseline	1e-06			axis5	0.00255536	0.0776353	0.763458	5
	Holdemania	-13.6	13.6	Pre-FMT baseline	0.00199801			axis6	0.00141467	0.0524299	0.867489	6		Anaerofilum	-13.23	13.23	Post-FMT baseline	1e-06			axis6	0.00220715	0.0670563	0.830514	6
	Anaerofilum	-13.29	13.29	Pre-FMT baseline	0.00099901			axis7	0.00120425	0.0446314	0.91212	7		Acetanaerobacterium	-13.17	13.17	Post-FMT baseline	1e-06			axis7	0.00200893	0.0610341	0.891548	7
	Citrobacter	-13.23	13.23	Pre-FMT baseline	0.00099901			axis8	0.000928735	0.0344203	0.94654	8		Subdoligranulum	-12.7	12.7	Post-FMT baseline	1.00005e-06			axis8	0.00159597	0.0484877	0.940036	8
	Subdoligranulum	-13.03	13.03	Pre-FMT baseline	0.00099901			axis9	0.000773607	0.028671	0.975211	9		Cetobacterium	-12.33	12.33	Post-FMT baseline	1.00001e-06			axis9	0.00113563	0.0345021	0.974538	9
	Raoultella	-12.77	12.77	Pre-FMT baseline	0.074925			axis10	0.000668852	0.0247887	1	10		Weissella	-12.32	12.32	Post-FMT baseline	1.00102e-06			axis10	0.000838087	0.0254623	1	10
	Acetanaerobacterium	-12.34	12.34	Pre-FMT baseline	0.010989									Ethanoligenens	-11.9	11.9	Post-FMT baseline	1.00379e-06
	Pluralibacter	-12.21	12.21	Pre-FMT baseline	0.00099901									Desulfocurvus	-11.1	11.1	Post-FMT baseline	1.87183e-05
	Romboutsia	-11.43	11.43	Pre-FMT baseline	0.00099901									Clostridium_XlVb	-3.4	3.4	Post-FMT baseline	0.000581572
	Peptococcus	-11.24	11.24	Pre-FMT baseline	0.128871									Clostridiales	-3.32	3.32	Post-FMT baseline	0.0184047
	Clostridium_XlVb	-4.49	4.49	Pre-FMT baseline	0.00099901									Hydrogenoanaerobacterium	-2.91	2.91	Post-FMT baseline	0.0394418
	Flavonifractor	-3.76	3.76	Pre-FMT baseline	0.00099901									Flavonifractor	-2.02	2.02	Post-FMT baseline	0.209615
	Robinsoniella	-2.66	2.66	Pre-FMT baseline	0.00299701									Fusobacterium	-1.75	1.75	Post-FMT baseline	0.478604
	Clostridium_IV	-2.62	2.62	Pre-FMT baseline	0.00099901									Clostridium_IV	-1.56	1.56	Post-FMT baseline	0.548474
	Clostridium_XI	-2.3	2.3	Pre-FMT baseline	0.010989									Gilliamella	-1.54	1.54	Post-FMT baseline	0.748953
	Anaerotruncus	-2.03	2.03	Pre-FMT baseline	0.00099901									Eisenbergiella	-1.48	1.48	Post-FMT baseline	0.174727
	Bilophila	-1.62	1.62	Pre-FMT baseline	0.00099901									Dehalospirillum	-1.45	1.45	Post-FMT baseline	0.911381
	Akkermansia	-1.61	1.61	Pre-FMT baseline	0.00099901									Barnesiella	-1.26	1.26	Post-FMT baseline	0.388572
	Eisenbergiella	-1.53	1.53	Pre-FMT baseline	0.00199801									Robinsoniella	-1.22	1.22	Post-FMT baseline	0.94414
	Pseudoflavonifractor	-1.42	1.42	Pre-FMT baseline	0.00299701									Coprococcus	-1.01	1.01	Post-FMT baseline	0.974968
	Clostridium_XVIII	-1.31	1.31	Pre-FMT baseline	0.00099901									Bilophila	-0.9	0.9	common	0.780174
	Oscillibacter	-1.16	1.16	Pre-FMT baseline	0.00099901									Lachnospiracea	-0.83	0.83	common	0.841024
	Barnesiella	-1.08	1.08	Pre-FMT baseline	0.010989									Clostridium_XVIII	-0.77	0.77	common	0.964918
	Lachnospiracea	-0.9	0.9	common	0.00099901									Akkermansia	-0.63	0.63	common	0.824806
	Phascolarctobacterium	-0.65	0.65	common	0.051948									Oscillibacter	-0.53	0.53	common	0.629025
	Allobaculum	-0.54	0.54	common	0.464535									Parabacteroides	-0.42	0.42	common	0.732514
	Erysipelotrichaceae	-0.41	0.41	common	0.064935									Holdemania	-0.35	0.35	common	0.96036
	Blautia	-0.34	0.34	common	0.042957									Phascolarctobacterium	-0.31	0.31	common	0.948292
	Parabacteroides	-0.06	0.06	common	0.057942									Blautia	-0.3	0.3	common	0.272104
	Anaerostipes	0.08	0.08	common	0.894106									Faecalibacterium	-0.3	0.3	common	0.951307
	Eubacterium	0.1	0.1	common	0.696304									Pseudoflavonifractor	-0.29	0.29	common	0.546412
	Butyricicoccus	0.18	0.18	common	0.906094									Anaerotruncus	-0.24	0.24	common	0.460996
	Alistipes	0.4	0.4	common	0.903097									Allobaculum	-0.2	0.2	common	0.536456
	Bacteroides	0.59	0.59	common	0.00099901									Sutterella	-0.14	0.14	common	0.620051
	Butyricimonas	0.59	0.59	common	0.526474									Dorea	-0.06	0.06	common	0.163558
	Coprobacillus	0.77	0.77	common	0.137862									Bacteroides	0.08	0.08	common	0.0672796
	Dorea	0.8	0.8	common	0.185814									Erysipelotrichaceae	0.13	0.13	common	0.0860045
	Clostridium_XlVa	0.89	0.89	common	0.00699301									Anaerostipes	0.17	0.17	common	0.435753
	Paraprevotella	1.05	1.05	Pre-FMT post-alcohol	0.030969									Ruminococcus2	0.37	0.37	common	0.0341091
	Roseburia	1.08	1.08	Pre-FMT post-alcohol	0.544456									Alistipes	0.42	0.42	common	0.0738964
	Ruminococcus2	1.25	1.25	Pre-FMT post-alcohol	0.00199801									Roseburia	0.51	0.51	common	0.279311
	Faecalibacterium	1.38	1.38	Pre-FMT post-alcohol	0.072927									Eubacterium	0.85	0.85	common	0.0584677
	Hungatella	1.45	1.45	Pre-FMT post-alcohol	0.00999001									Clostridium_XlVa	0.99	0.99	common	0.000103558
	Odoribacter	14.16	14.16	Pre-FMT post-alcohol	0.00199801									Hungatella	1.11	1.11	Post-FMT post-alcohol	0.0563737
														Coprobacillus	1.17	1.17	Post-FMT post-alcohol	0.00592347
														Butyricimonas	1.2	1.2	Post-FMT post-alcohol	0.000132591
														Paraprevotella	1.3	1.3	Post-FMT post-alcohol	0.00318922
														Butyricicoccus	1.82	1.82	Post-FMT post-alcohol	0.00177679
														Murimonas	1.85	1.85	Post-FMT post-alcohol	0.00923283
														Asaccharospora	11.21	11.21	Post-FMT post-alcohol	0.29027
														Isobaculum	11.57	11.57	Post-FMT post-alcohol	0.530276
														Pluralibacter	12.13	12.13	Post-FMT post-alcohol	1.01599e-06
														Saccharofermentans	12.35	12.35	Post-FMT post-alcohol	0.525011
														Papillibacter	12.47	12.47	Post-FMT post-alcohol	0.543311
														Citrobacter	12.82	12.82	Post-FMT post-alcohol	1.00564e-06
														Escherichia_Shigella	13	13	Post-FMT post-alcohol	1.00804e-06
														Fusicatenibacter	14.97	14.97	Post-FMT post-alcohol	1.00005e-06
														Odoribacter	15.03	15.03	Post-FMT post-alcohol	1e-06

## Sheet: Figure 7
Figure 7A	Key	ROW	Feature1	Feature2	Number_pairs	Correlation	Direction	Feature1_mean	Feature2_mean	CorrProb	Figure 7b	Key	ROW	Feature1	Feature2	Number_pairs	Correlation	Direction	Feature1_mean	Feature2_mean	CorrProb	Figure 7C	Key	ROW	Feature1	Feature2	Number_pairs	Correlation	Direction	Feature1_mean	Feature2_mean	CorrProb
	group1_Bacteroidetes_Bacteroidia_Bacteroidales_Porphyromonadaceae_Butyricimonas_Firmicutes_Clostridia_Clostridiales_Ruminococcaceae_Faecalibacterium	164	Bacteroidetes_Bacteroidia_Bacteroidales_Porphyromonadaceae_Butyricimonas	Firmicutes_Clostridia_Clostridiales_Ruminococcaceae_Faecalibacterium	14	0.64	positive	0.00742	0.02637	0.019		group2_Firmicutes_Erysipelotrichia_Erysipelotrichales_Erysipelotrichaceae_unknown_Allobaculum_Fusobacteria_Fusobacteriia_Fusobacteriales_Fusobacteriaceae_Fusobacterium	2589	Firmicutes_Erysipelotrichia_Erysipelotrichales_Erysipelotrichaceae_unknown_Allobaculum	Fusobacteria_Fusobacteriia_Fusobacteriales_Fusobacteriaceae_Fusobacterium	10	-0.81	negative	0.00089	0.0131	0.004		group2_Firmicutes_Clostridia_Clostridiales_Lachnospiraceae_unknown_Ruminococcus2_Firmicutes_Clostridia_Clostridiales_Ruminococcaceae_unknown_Papillibacter	1971	Firmicutes_Clostridia_Clostridiales_Lachnospiraceae_unknown_Ruminococcus2	Firmicutes_Clostridia_Clostridiales_Ruminococcaceae_unknown_Papillibacter	14	-0.6	negative	0.01051	0.00041	0.028
	group1_Bacteroidetes_Bacteroidia_Bacteroidales_Porphyromonadaceae_Odoribacter_Firmicutes_Clostridia_Clostridiales_Ruminococcaceae_Faecalibacterium	227	Bacteroidetes_Bacteroidia_Bacteroidales_Porphyromonadaceae_Odoribacter	Firmicutes_Clostridia_Clostridiales_Ruminococcaceae_Faecalibacterium	13	0.65	positive	0.00199	0.0284	0.018		group2_Firmicutes_Erysipelotrichia_Erysipelotrichales_Erysipelotrichaceae_unknown_Allobaculum_D2_24h_PREF	2600	Firmicutes_Erysipelotrichia_Erysipelotrichales_Erysipelotrichaceae_unknown_Allobaculum	D2_24h_PREF	14	0.62	positive	0.00064	0.34625	0.024		group2_Firmicutes_Clostridia_Clostridiales_Lachnospiraceae_unknown_Ruminococcus2_Proteobacteria_Betaproteobacteria_Burkholderiales_Sutterellaceae_Sutterella	1984	Firmicutes_Clostridia_Clostridiales_Lachnospiraceae_unknown_Ruminococcus2	Proteobacteria_Betaproteobacteria_Burkholderiales_Sutterellaceae_Sutterella	14	0.69	positive	0.01051	0.01397	0.01
	group1_Firmicutes_Clostridia_Clostridiales_Ruminococcaceae_Faecalibacterium_D1_24h_PREF	1426	Firmicutes_Clostridia_Clostridiales_Ruminococcaceae_Faecalibacterium	D1_24h_PREF	14	0.6	positive	0.02637	0.56062	0.03		group2_Firmicutes_Erysipelotrichia_Erysipelotrichales_Erysipelotrichaceae_unknown_Allobaculum_D2_D1_IN	2601	Firmicutes_Erysipelotrichia_Erysipelotrichales_Erysipelotrichaceae_unknown_Allobaculum	D2_D1_IN	10	0.78	positive	0.00089	6.03096	0.007		group2_Firmicutes_Clostridia_Clostridiales_Lachnospiraceae_unknown_Ruminococcus2_D1_24h_IN	1997	Firmicutes_Clostridia_Clostridiales_Lachnospiraceae_unknown_Ruminococcus2	D1_24h_IN	14	-0.63	negative	0.01051	6.20933	0.02
	group1_D1_24h_IN_D1_24h_PREF	1756	D1_24h_IN	D1_24h_PREF	14	0.67	positive	13.2022	0.56062	0.012		group2_Firmicutes_Clostridia_Clostridiales_Lachnospiraceae_Dorea_Firmicutes_Erysipelotrichia_Erysipelotrichales_Erysipelotrichaceae_unknown_Allobaculum	1218	Firmicutes_Clostridia_Clostridiales_Lachnospiraceae_Dorea	Firmicutes_Erysipelotrichia_Erysipelotrichales_Erysipelotrichaceae_unknown_Allobaculum	14	-0.65	negative	0.00393	0.00064	0.016		group2_Firmicutes_Clostridia_Clostridiales_Lachnospiraceae_unknown_Ruminococcus2_Firmicutes_Erysipelotrichia_Erysipelotrichales_Erysipelotrichaceae_unknown_Coprobacillus	1979	Firmicutes_Clostridia_Clostridiales_Lachnospiraceae_unknown_Ruminococcus2	Firmicutes_Erysipelotrichia_Erysipelotrichales_Erysipelotrichaceae_unknown_Coprobacillus	14	0.67	positive	0.01051	0.01826	0.011
	group1_Firmicutes_Clostridia_Clostridiales_Ruminococcaceae_Pseudoflavonifractor_D1_24h_PREF	1473	Firmicutes_Clostridia_Clostridiales_Ruminococcaceae_Pseudoflavonifractor	D1_24h_PREF	14	-0.7	negative	0.00087	0.56062	0.008		group2_Firmicutes_Clostridia_Clostridiales_Ruminococcaceae_unknown_Hydrogenoanaerobacterium_Firmicutes_Erysipelotrichia_Erysipelotrichales_Erysipelotrichaceae_unknown_Allobaculum	2439	Firmicutes_Clostridia_Clostridiales_Ruminococcaceae_unknown_Hydrogenoanaerobacterium	Firmicutes_Erysipelotrichia_Erysipelotrichales_Erysipelotrichaceae_unknown_Allobaculum	10	-0.77	negative	0.0008	0.00089	0.008		group2_Firmicutes_Clostridia_Clostridiales_Lachnospiraceae_unknown_Fusicatenibacter_Firmicutes_Clostridia_Clostridiales_Lachnospiraceae_unknown_Ruminococcus2	1764	Firmicutes_Clostridia_Clostridiales_Lachnospiraceae_unknown_Fusicatenibacter	Firmicutes_Clostridia_Clostridiales_Lachnospiraceae_unknown_Ruminococcus2	14	0.6	positive	0.0023	0.01051	0.028
	group1_Firmicutes_Clostridia_Clostridiales_Ruminococcaceae_Pseudoflavonifractor_D1_24h_IN	1472	Firmicutes_Clostridia_Clostridiales_Ruminococcaceae_Pseudoflavonifractor	D1_24h_IN	14	-0.76	negative	0.00087	13.2022	0.003		group2_Firmicutes_Clostridia_Clostridiales_Ruminococcaceae_Faecalibacterium_D2_24h_PREF	2201	Firmicutes_Clostridia_Clostridiales_Ruminococcaceae_Faecalibacterium	D2_24h_PREF	14	-0.6	negative	0.03451	0.34625	0.03		group2_Firmicutes_Clostridia_Clostridiales_Lachnospiraceae_Ruminococcus2_Firmicutes_Clostridia_Clostridiales_Lachnospiraceae_unknown_Ruminococcus2	1476	Firmicutes_Clostridia_Clostridiales_Lachnospiraceae_Ruminococcus2	Firmicutes_Clostridia_Clostridiales_Lachnospiraceae_unknown_Ruminococcus2	14	0.77	positive	0.00326	0.01051	0.003
	group1_Bacteroidetes_Bacteroidia_Bacteroidales_Porphyromonadaceae_Odoribacter_D1_24h_IN	253	Bacteroidetes_Bacteroidia_Bacteroidales_Porphyromonadaceae_Odoribacter	D1_24h_IN	14	0.69	positive	0.00185	13.2022	0.009		group2_D2_24h_PREF_D2_D1_IN	2851	D2_24h_PREF	D2_D1_IN	10	0.79	positive	0.39697	6.03096	0.005		group2_Firmicutes_Clostridia_Clostridiales_Lachnospiraceae_unknown_Coprococcus_Firmicutes_Clostridia_Clostridiales_Lachnospiraceae_unknown_Ruminococcus2	1681	Firmicutes_Clostridia_Clostridiales_Lachnospiraceae_unknown_Coprococcus	Firmicutes_Clostridia_Clostridiales_Lachnospiraceae_unknown_Ruminococcus2	14	0.74	positive	0.00058	0.01051	0.004
	group1_Bacteroidetes_Bacteroidia_Bacteroidales_Porphyromonadaceae_Butyricimonas_D1_24h_IN	190	Bacteroidetes_Bacteroidia_Bacteroidales_Porphyromonadaceae_Butyricimonas	D1_24h_IN	14	0.62	positive	0.00742	13.2022	0.024													group2_Firmicutes_Clostridia_Clostridiales_Lachnospiraceae_unknown_Anaerostipes_Firmicutes_Clostridia_Clostridiales_Lachnospiraceae_unknown_Ruminococcus2	1533	Firmicutes_Clostridia_Clostridiales_Lachnospiraceae_unknown_Anaerostipes	Firmicutes_Clostridia_Clostridiales_Lachnospiraceae_unknown_Ruminococcus2	14	0.8	positive	0.00068	0.01051	0.001
	group1_Firmicutes_Clostridia_Clostridiales_Ruminococcaceae_Faecalibacterium_D1_24h_IN	1425	Firmicutes_Clostridia_Clostridiales_Ruminococcaceae_Faecalibacterium	D1_24h_IN	14	0.6	positive	0.02637	13.2022	0.027													group2_Bacteroidetes_Bacteroidia_Bacteroidales_Porphyromonadaceae_Odoribacter_Firmicutes_Clostridia_Clostridiales_Lachnospiraceae_unknown_Ruminococcus2	288	Bacteroidetes_Bacteroidia_Bacteroidales_Porphyromonadaceae_Odoribacter	Firmicutes_Clostridia_Clostridiales_Lachnospiraceae_unknown_Ruminococcus2	14	0.7	positive	0.00297	0.01051	0.008
	group1_Firmicutes_Clostridia_Clostridiales_Ruminococcaceae_Pseudoflavonifractor_Firmicutes_Erysipelotrichia_Erysipelotrichales_Erysipelotrichaceae_unknown_Allobaculum	1465	Firmicutes_Clostridia_Clostridiales_Ruminococcaceae_Pseudoflavonifractor	Firmicutes_Erysipelotrichia_Erysipelotrichales_Erysipelotrichaceae_unknown_Allobaculum	10	-0.87	negative	0.00122	0.00044	0.001													group2_D1_24h_IN_D1_24h_PREF	2831	D1_24h_IN	D1_24h_PREF	14	0.91	positive	6.20933	0.27635	0
	group1_Firmicutes_Erysipelotrichia_Erysipelotrichales_Erysipelotrichaceae_unknown_Allobaculum_D1_2h_IN	1652	Firmicutes_Erysipelotrichia_Erysipelotrichales_Erysipelotrichaceae_unknown_Allobaculum	D1_2h_IN	14	0.63	positive	0.00031	1.57282	0.021

## Sheet: Figure 8
Feature 1	Feature 2	group1_group2 Feature 1_2 Corr Diff Probability	Class A Feature 1_2 Pair Correlation value	Class A_B Feature 1 Mean score percent change	Class B Feature 1_2 Pair Correlation value	Class A_B Feature 2 Mean score percent change	Cytoscape Corr Change Dir	Cytoscape Edge Label			group2
Firmicutes_Clostridia_Clostridiales_Ruminococcaceae_Faecalibacterium	D2_24h_IN	0.004	0.5	-31	-0.59	38	Shift positive to negative	group1 0.50 | u1 -31% u2 38% | group2 -0.59
Firmicutes_Clostridia_Clostridiales_Ruminococcaceae_Faecalibacterium	D2_24h_PREF	0.006	0.45	-31	-0.6	34	Shift positive to negative	group1 0.45 | u1 -31% u2 34% | group2 -0.60
Firmicutes_Clostridia_Clostridiales_Ruminococcaceae_Faecalibacterium	Firmicutes_Erysipelotrichia_Erysipelotrichales_Erysipelotrichaceae_unknown_Erysipelotrichaceae_incertae_sedis	0.01	0.41	-31	-0.62	-290	Shift positive to negative	group1 0.41 | u1 -31% u2 -290% | group2 -0.62
Firmicutes_Clostridia_Clostridiales_Ruminococcaceae_Faecalibacterium	Firmicutes_Erysipelotrichia_Erysipelotrichales_Erysipelotrichaceae_unknown_Allobaculum	0.01	0.49	-22	-0.53	-88	Shift positive to negative	group1 0.49 | u1 -22% u2 -88% | group2 -0.53
Firmicutes_Clostridia_Clostridiales_Ruminococcaceae_Faecalibacterium	D1_24h_IN	0.044	0.6	-31	-0.17	53	Shift positive to negative	group1 0.60 | u1 -31% u2 53% | group2 -0.17
Firmicutes_Clostridia_Clostridiales_Ruminococcaceae_Faecalibacterium	Firmicutes_Clostridia_Clostridiales_Ruminococcaceae_unknown_Clostridium IV	0.05	0.23	-41	-0.56	-116	Shift positive to negative	group1 0.23 | u1 -41% u2 -116% | group2 -0.56
Bacteroidetes_Bacteroidia_Bacteroidales_Porphyromonadaceae_Odoribacter	Firmicutes_Clostridia_Clostridiales_Ruminococcaceae_Faecalibacterium	0.022	0.65	-61	-0.25	-31	Shift positive to negative	group1 0.65 | u1 -61% u2 -31% | group2 -0.25
Firmicutes_Clostridia_Clostridiales_Lachnospiraceae_Blautia	Firmicutes_Clostridia_Clostridiales_Ruminococcaceae_Faecalibacterium	0.026	-0.14	-19	0.67	-31	Shift negative to positive	group1 -0.14 | u1 -19% u2 -31% | group2 0.67
Firmicutes_Clostridia_Clostridiales_Lachnospiraceae_Eisenbergiella	Firmicutes_Clostridia_Clostridiales_Ruminococcaceae_Faecalibacterium	0.046	-0.3	-17	0.5	-31	Shift negative to positive	group1 -0.30 | u1 -17% u2 -31% | group2 0.50
Firmicutes_Erysipelotrichia_Erysipelotrichales_Erysipelotrichaceae_unknown_Allobaculum	D1_2h_IN	0.022	0.63	-119	-0.26	38	Shift positive to negative	group1 0.63 | u1 -119% u2 38% | group2 -0.26
Firmicutes_Clostridia_Clostridiales_Ruminococcaceae_Pseudoflavonifractor	Firmicutes_Erysipelotrichia_Erysipelotrichales_Erysipelotrichaceae_unknown_Allobaculum	0.01	-0.87	-28	0	-84	Shift positive to negative	group1 -0.87 | u1 -28% u2 -84% | group2 0.00
Bacteroidetes_Bacteroidia_Bacteroidales_Porphyromonadaceae_Odoribacter	Firmicutes_Erysipelotrichia_Erysipelotrichales_Erysipelotrichaceae_unknown_Allobaculum	0.013	0.58	-36	-0.48	-70	Shift positive to negative	group1 0.58 | u1 -36% u2 -70% | group2 -0.48
Firmicutes_Clostridia_Clostridiales_Lachnospiraceae_Dorea	Firmicutes_Erysipelotrichia_Erysipelotrichales_Erysipelotrichaceae_unknown_Allobaculum	0.019	0.25	-30	-0.65	-88	Shift positive to negative	group1 0.25 | u1 -30% u2 -88% | group2 -0.65
Bacteroidetes_Bacteroidia_Bacteroidales_Bacteroidaceae_Bacteroides	Firmicutes_Erysipelotrichia_Erysipelotrichales_Erysipelotrichaceae_unknown_Allobaculum	0.037	-0.46	10	0.38	-106	Shift negative to positive	group1 -0.46 | u1 10% u2 -106% | group2 0.38
Bacteroidetes_Bacteroidia_Bacteroidales_Porphyromonadaceae_Odoribacter	D1_24h_IN	0.011	0.69	-61	-0.23	53	Shift positive to negative	group1 0.69 | u1 -61% u2 53% | group2 -0.23
Bacteroidetes_Bacteroidia_Bacteroidales_Porphyromonadaceae_Odoribacter	Firmicutes_Clostridia_Clostridiales_Ruminococcaceae_Pseudoflavonifractor	0.041	-0.43	-61	0.43	-40	Shift negative to positive	group1 -0.43 | u1 -61% u2 -40% | group2 0.43
Firmicutes_Erysipelotrichia_Erysipelotrichales_Erysipelotrichaceae_unknown_Erysipelotrichaceae_incertae_sedis	D1_24h_IN	0.032	0.44	-284	-0.42	53	Shift positive to negative	group1 0.44 | u1 -284% u2 53% | group2 -0.42
Firmicutes_Clostridia_Clostridiales_Ruminococcaceae_Pseudoflavonifractor	D1_24h_IN	0.044	-0.76	-41	-0.13	53	Loss in negative	group1 -0.76 | u1 -41% u2 53% | group2 -0.13
Firmicutes_Clostridia_Clostridiales_Lachnospiraceae_Dorea	Firmicutes_Erysipelotrichia_Erysipelotrichales_Erysipelotrichaceae_unknown_Erysipelotrichaceae_incertae_sedis	0.004	0.41	-30	-0.68	-265	Shift positive to negative	group1 0.41 | u1 -30% u2 -265% | group2 -0.68

## Sheet: Figure 9b
padj	ABSLFC	FC	Gene_name	I1	I2	I3	I4	I5	I6	I7	I8	I9	I10	I11	I12	AVG	SD	Z-1	Z-2	Z-3	Z-4	Z-5	Z-6	Z-7	Z-8	Z-9	Z-10	Z-11	Z-12
0.0345509	0.717568	1.64441	Stard5	115	64	53	124	82	140	192	136	87	158	177	195	126.917	48.4139	-0.246142	-1.29956	-1.52677	-0.0602445	-0.927765	0.270239	1.34431	0.187618	-0.824488	0.642034	1.03448	1.40628
0.150221	0.423444	1.34113	Clip1	292	184	225	398	267	314	507	343	271	432	386	323	328.5	91.0419	-0.400914	-1.58718	-1.13684	0.763384	-0.675513	-0.159267	1.96063	0.159267	-0.631577	1.13684	0.631577	-0.0604117
0.181953	0.277977	1.21249	Csf1r	583	420	420	468	452	584	741	608	405	553	717	548	541.583	112.934	0.366733	-1.07659	-1.07659	-0.651561	-0.793236	0.375588	1.76578	0.588102	-1.20941	0.101092	1.55327	0.0568179
0.128804	0.251638	-1.19056	Canx	14554	8017	8863	11956	10703	11084	11286	8895	5677	9922	10002	9045	10000.3	2214.42	2.05637	-0.895643	-0.513602	0.883149	0.317313	0.489367	0.580587	-0.499152	-1.95235	-0.0353741	0.000752641	-0.431414
0.166055	0.566783	-1.48122	S100a10	55677	33541	18066	20896	19544	21390	19473	17368	14342	18443	21832	19498	23339.2	11177.7	2.89308	0.912699	-0.47176	-0.218576	-0.339531	-0.174381	-0.345883	-0.534206	-0.804924	-0.438032	-0.134837	-0.343647
0.119104	0.95195	-1.93449	Mt1	6389	3568	1954	1656	1038	2402	2006	1282	763	1006	1612	1967	2136.92	1534.15	2.77162	0.932816	-0.11923	-0.313474	-0.716302	0.172788	-0.0853348	-0.557256	-0.895554	-0.73716	-0.342154	-0.110756
0.0227454	0.639812	-1.55813	Naip5	25151	15431	11790	11686	10726	12381	11019	8198	5644	9520	10901	10521	11914	4785.44	2.7661	0.734938	-0.0259119	-0.0476445	-0.248253	0.0975877	-0.187026	-0.776522	-1.31022	-0.500268	-0.211684	-0.291091
0.0215026	1.85989	-3.62981	Mt2	1810	1182	638	263	155	757	290	202	72	141	204	418	511	520.434	2.49599	1.28931	0.244027	-0.476525	-0.684044	0.472682	-0.424646	-0.593735	-0.843527	-0.710945	-0.589892	-0.178697
0.196924	0.688893	-1.61205	Nlrc5	145	149	277	213	306	198	152	117	99	219	117	133	177.083	65.9166	-0.486726	-0.426044	1.51581	0.544881	1.95576	0.31732	-0.380532	-0.911506	-1.18458	0.635905	-0.911506	-0.668775
0.109833	1.00253	-2.00351	Cd6	60	14	42	45	33	35	11	21	23	20	15	19	28.1667	14.9413	2.13056	-0.948155	0.925845	1.12663	0.323488	0.457345	-1.14894	-0.479655	-0.345798	-0.546583	-0.881226	-0.613512
1.94772e-07	1.50344	-2.83517	Cd74	14991	9239	20671	21796	19706	20235	6138	6525	4611	8080	4511	8348	12070.9	6866.12	0.425289	-0.412448	1.25254	1.41639	1.11199	1.18904	-0.864086	-0.807723	-1.08648	-0.581248	-1.10105	-0.542216
0.0683547	1.04276	2.06016	Nr0b2/SHP	49	28	45	20	21	33	40	63	69	58	95	71	49.3333	22.753	-0.0146501	-0.937607	-0.190451	-1.28921	-1.24526	-0.717855	-0.410203	0.600655	0.864357	0.380903	2.00707	0.952257
0.150644	0.645491	1.56427	Acer2	111	47	95	148	106	147	240	116	171	179	155	151	138.833	48.7775	-0.570619	-1.8827	-0.898639	0.187928	-0.673125	0.167427	2.07404	-0.468112	0.659457	0.823467	0.331437	0.249432
0.173179	0.614584	1.53112	S1pr2	52	37	20	26	37	42	60	60	32	51	77	46	45	16.1019	0.43473	-0.496834	-1.55261	-1.17998	-0.496834	-0.186313	0.931564	0.931564	-0.807356	0.372626	1.98734	0.0621043
0.150297	0.43985	-1.35646	Acer1	1034	672	499	491	494	657	589	492	298	450	417	581	556.167	182.505	2.61819	0.634685	-0.313233	-0.357067	-0.34063	0.552496	0.179904	-0.351588	-1.41457	-0.581719	-0.762535	0.136069
0.165438	0.323867	-1.25168	Sphk2	3834	2732	2102	2599	1974	2343	2516	1663	1765	2211	2165	2051	2329.58	571.506	2.63237	0.704134	-0.398217	0.471416	-0.622187	0.023476	0.326185	-1.16636	-0.987888	-0.207493	-0.287982	-0.487455
0.18348	0.618875	1.53568	Col13a1	92	66	90	95	102	132	184	136	77	126	260	124	123.667	53.4149	-0.592843	-1.0796	-0.630286	-0.536679	-0.40563	0.156011	1.12952	0.230897	-0.873664	0.0436832	2.55235	0.00624046
0.0436877	0.627699	1.5451	Pdgfra	323	226	264	448	363	487	753	487	354	517	655	535	451	155.495	-0.82318	-1.447	-1.20261	-0.0192933	-0.565936	0.231519	1.94219	0.231519	-0.623816	0.424452	1.31194	0.540212
0.170888	0.382056	1.3032	Col6a4	670	565	633	637	694	943	1090	1035	672	890	908	862	799.917	175.184	-0.7416	-1.34097	-0.952806	-0.929973	-0.604601	0.816759	1.65588	1.34192	-0.730183	0.51422	0.616969	0.354389
0.11646	0.60763	1.52375	Col18a1	386	214	338	323	354	663	660	609	389	595	668	548	478.917	160.757	-0.577995	-1.64793	-0.876582	-0.96989	-0.777053	1.1451	1.12644	0.809192	-0.559333	0.722104	1.17621	0.429738
0.0996597	0.521925	1.43587	Kdr	206	129	179	218	207	287	429	269	255	295	265	252	249.25	74.183	-0.583018	-1.62099	-0.946983	-0.421256	-0.569538	0.508877	2.42306	0.266234	0.077511	0.616718	0.212313	0.0370705
0.153282	0.629033	1.54653	Notch1	118	64	103	185	144	180	258	211	113	250	236	171	169.417	62.4186	-0.823739	-1.68887	-1.06405	0.249658	-0.407197	0.169554	1.41918	0.666201	-0.903844	1.29101	1.06672	0.0253664
0.0702737	0.778063	1.71483	Ifitm1	109	33	60	79	79	107	166	101	75	124	204	125	105.167	46.495	0.0824461	-1.55214	-0.97143	-0.562784	-0.562784	0.0394307	1.30838	-0.0896153	-0.648815	0.405061	2.12568	0.426569
0.180823	0.672118	1.59341	Col6a1	674	373	704	923	940	1381	1803	1347	575	1510	1482	1439	1095.92	453.501	-0.930354	-1.59408	-0.864202	-0.381292	-0.343806	0.628627	1.55916	0.553655	-1.14865	0.913081	0.851339	0.756521
0.182409	0.874399	1.83324	Col1a1	155	111	211	374	297	457	813	528	152	558	488	524	389	210.819	-1.10996	-1.31867	-0.844327	-0.0711512	-0.436394	0.322552	2.01121	0.659334	-1.12419	0.801636	0.469598	0.64036
0.160953	0.724095	1.65186	Cdk6	280	121	213	398	313	319	663	426	152	480	530	531	368.833	165.556	-0.536575	-1.49697	-0.941271	0.176174	-0.337247	-0.301005	1.77684	0.345301	-1.30973	0.671474	0.973486	0.979526
0.16338	0.65275	1.57216	Col6a2	570	339	584	697	693	1054	1516	1085	441	1182	1062	1078	858.417	353.208	-0.816563	-1.47057	-0.776927	-0.457002	-0.468326	0.553734	1.86175	0.641501	-1.18179	0.916127	0.576384	0.621683
0.170881	0.363651	1.28668	Cdc6	128	90	86	132	117	130	182	141	108	148	120	181	130.25	30.2208	-0.0744521	-1.33187	-1.46422	0.0579072	-0.43844	-0.00827245	1.7124	0.355716	-0.736248	0.587344	-0.339171	1.67931
0.162792	0.510896	1.42493	Col6a3	500	266	396	506	464	687	902	709	333	761	724	637	573.75	192.317	-0.383481	-1.60022	-0.924255	-0.352283	-0.570672	0.588871	1.70682	0.703266	-1.25184	0.973653	0.781262	0.328884
0.171551	0.404391	1.32353	Pdgfrb	325	241	278	277	255	348	465	342	198	504	422	401	338	94.491	-0.137579	-1.02655	-0.634981	-0.645564	-0.878391	0.10583	1.34404	0.0423321	-1.48162	1.75678	0.888974	0.66673
0.176048	0.536762	1.45071	Col3a1	1491	886	995	1672	1431	2202	3077	2225	931	2191	2243	2100	1787	667.197	-0.443647	-1.35043	-1.18706	-0.172363	-0.533576	0.622005	1.93346	0.656478	-1.28298	0.605518	0.683456	0.469127
0.0813283	0.497285	-1.41155	Cdx2	12542	7767	6005	7029	4964	6956	7476	4369	3393	5254	5475	6100	6444.17	2317.45	2.63127	0.570815	-0.189505	0.252361	-0.638706	0.220861	0.445246	-0.895455	-1.31661	-0.513568	-0.418205	-0.148511
0.114516	0.45209	-1.36802	Muc2	59292	37432	29454	39092	33777	36021	33264	26321	14284	35441	27571	35966	33992.9	10434.6	2.42453	0.329584	-0.434986	0.48867	-0.0206923	0.194361	-0.0698556	-0.735237	-1.8888	0.138777	-0.615443	0.18909
0.189458	0.849078	-1.80135	Ciita	335	190	757	492	612	600	390	348	105	336	306	276	395.583	187.589	-0.322958	-1.09593	1.92664	0.513979	1.15368	1.08971	-0.0297637	-0.253658	-1.54904	-0.317627	-0.477552	-0.637476
4.37231e-12	1.75697	-3.37989	H2-Aa	7854	5028	11933	11311	10488	9315	2859	2823	2409	2927	2447	3358	6062.67	3823.08	0.468558	-0.270637	1.5355	1.3728	1.15753	0.85071	-0.837981	-0.847397	-0.955687	-0.820194	-0.945747	-0.707458
1.15513e-14	1.80123	-3.48517	H2-DMb1	1372	813	1678	1608	1407	1245	382	400	327	461	296	488	873.083	545.912	0.913915	-0.110061	1.47444	1.34622	0.978028	0.681276	-0.899566	-0.866593	-1.00031	-0.754854	-1.0571	-0.705395
8.62746e-12	1.22672	-2.34035	H2-Eb1	7461	4839	7954	8206	7586	7324	3007	3217	2605	3375	2859	3556	5165.75	2316.79	0.990704	-0.141036	1.2035	1.31227	1.04466	0.931571	-0.931786	-0.841144	-1.1053	-0.772946	-0.995668	-0.69482
4.25904e-07	1.40769	-2.65313	H2-Ab1	16067	10236	17216	16783	15761	15145	4678	5539	7050	5982	3997	6439	10407.8	5346.17	1.05856	-0.0321258	1.27348	1.19249	1.00132	0.886102	-1.07175	-0.910699	-0.628067	-0.827836	-1.19913	-0.742354
